# Supplementary material for: Influence of renal insufficiency on anticoagulant effects and safety of warfarin in Chinese patients: analysis from a randomized controlled trial
Source: Naunyn Schmiedebergs Arch Pharmacol. 2021 Jan 6;394(6):1275–83. doi: 10.1007/s00210-020-02037-3 (PMC8208902; doi:10.1007/s00210-020-02037-3)
Supplement: Supplementary file 2 — (XLSX 135 kb) [file 210_2020_2037_MOESM2_ESM.xlsx]

## Sheet: Manuscript information
The Influences of Renal Insufficiency on Anticoagulation Effect and Safety of Warfarin in Chinese Patients
Xiaoyi Ning1*, Bachelor., Yun Kuang1*, M. Med., Guoping Yang1,2,3, Ph.D., Jinlian Xie1, Bachelor., Da Miao1, M. Med., Chengxian Guo1,2,3#, Ph.D., Zhijun Huang1,4#, M.D.
1 Center for Clinical Pharmacology, the Third Xiangya Hospital, Central South University, Changsha, Hunan, 410013, China
2 Research Center for Drug Clinical Evaluation of Central South University, Changsha, Hunan, 410013, China
3 Department of Pharmacy, the Third Xiangya Hospital, Central South University, Changsha, Hunan, 410013, China
4 Department of Nephrology, the Third Xiangya Hospital, Central South University, Changsha, Hunan, 410013, China
*Xiaoyi Ning and Yun Kuang contributed equally to this work, and should be considered joint first author
# Joint corresponding author:
Chengxian Guo, Ph.D.
Center for Clinical Pharmacology, the Third Xiangya Hospital, Central South University, 138 TongZiPo Road, Changsha, Hunan, 410013, China;
E-mail: gchxyy@163.com
Zhijun Huang, M.D.
Center for Clinical Pharmacology, the Third Xiangya Hospital, Central South University, 138 TongZiPo Road, Changsha, Hunan, 410013, China;
E-mail: huangzj@csu.edu.cn

## Sheet: Demographic&baseline&measure
DN	CrCL	GROUPS	SEX	AGE	WEG	HEG	INR2	INDICATIONS	MOA	NATION	CYP	VKORC	FLUVASTATIN	AMIODARONE	DIABETES	HYPERTENSION	APOPLEXY	stable_dose	m_dose	GeneGroup
1	116.693	1	1	70	90	1.65	1.1	1	1	1	1	1	0	0	1	1	0	3	2.9951	2
2	75.5933	2	1	67	72	1.7	1	1	2	1	1	2	0	0	0	1	0	3.75	3.6453	1
3	58.6438	3	1	70	69.9	1.74	1	1	1	1	1	1	0	0	0	1	0	2.63	2.2819	2
5	100.337	1	1	62	88.6	1.8	1.1	1	2	1	1	1	0	0	0	1	0	3.75	3.6573	2
7	54.1284	3	2	61	63.3	1.63	1.2	1	1	1	1	2	0	0	0	1	0	3	3.0841	1
8	32.7152	3	1	84	54	1.6	1	1	2	1	1	1	0	0	0	1	0	1.5	1.8227	2
9	72.0033	2	1	74	70.5	1.72	1.3	1	2	1	1	1	0	0	0	1	0		3.1442	2
10	61.3653	2	1	65	85	1.74	1.1	1	1	1	1	1	0	0	0	1	0		2.3	2
11	63.6461	2	2	70	56	1.54	1	1	2	1	1	3	0	1	1	1	0	3.75	3.2756	1
12	80.4788	2	2	71	55	1.45	1	1	1	1	1	1	0	0	0	0	0	1.88	1.88	2
13	63.5697	2	1	62	70	1.7	1.1	1	2	1	1	1	0	0	0	0	0	3	2.9639	2
15	50.0076	3	2	77	55	1.4	1.2	1	2	1	1	1	0	0	0	1	0		2.3942	2
16	45.5379	3	1	81	74.5	1.72	1	1	1	1	1	1	0	0	0	1	0	2.25	2.3365	2
17	48.7699	3	1	84	80.5	1.72	1.1	1	2	1	3	1	0	0	0	0	0	1.5	1.2273	3
18	57.3632	3	1	60	61	1.61	0.9	1	1	1	1	1	0	0	0	0	0	2.25	2.5596	2
19	41.1689	3	2	76	65	1.6	0.9	1	1	1	1	1	0	0	0	1	0		2.25	2
20	65.0995	2	2	64	61	1.62	1.2	1	1	1	1	1	0	0	0	1	0	3	2.9874	2
21	46.1109	3	2	69	50	1.5	1.1	1	1	1	1	1	0	0	0	0	0	3	2.9828	2
22	40.6883	3	1	77	56	1.63	1.2	1	2	1	1	1	0	0	0	0	0		2.25	2
23	85.1025	2	1	51	79	1.71	1.1	1	2	1	1	1	0	0	0	0	0	3.75	3.0444	2
24	77.3061	2	1	66	94	1.72	1.1	1	2	1	1	1	0	0	0	1	0		2.4375	2
25	41.3037	3	1	82	60	1.63	1.1	1	1	1	1	1	0	0	0	0	0		2.6267	2
26	86.9241	2	1	65	73	1.59	1.1	1	2	1	1	1	0	0	0	0	0	3	2.9735	2
27	65.3647	2	1	74	64	1.7	0.9	1	2	1	1	1	0	0	0	1	0	3	2.7809	2
28	71.7281	2	2	69	70	1.65	1	1	2	1	1	1	0	0	1	1	0	2.25	2.3281	2
29	84.7056	2	2	67	67	1.55	0.9	1	1	1	1	1	0	0	0	0	0	1.5	1.6701	2
30	56.8572	3	2	73	49	1.5	0.9	1	1	1	1	1	0	0	1	1	0		3.2023	2
31	61.7681	2	1	65	64	1.7	1	1	1	1	1	1	0	0	0	0	0	1.5	2.1708	2
32	57.861	3	1	63	67	1.7	1	1	1	1	1	2	0	0	0	1	0	3	2.8299	1
33	74.8166	2	2	72	54	1.45	1	1	1	1	1	1	0	0	0	1	0	1.5	2.0002	2
34	68.4257	2	1	75	77.5	1.75	1	1	2	1	1	1	0	0	0	1	0	3	3.2216	2
35	55.1533	3	1	71	68	1.55	1.1	1	2	1	1	1	0	0	0	1	1	1.5	1.8401	2
36	97.1656	1	1	53	74	1.7	1.1	1	2	1	1	1	0	0	1	0	0	2.25	2.2147	2
37	71.2539	2	1	68	68	1.6	1	1	1	1	1	2	0	0	0	1	0	3.75	3.7586	1
38	36.2632	3	2	80	57	1.55	0.9	2	1	1	1	2	0	0	0	1	0	3	2.8147	1
39	94.2698	1	1	65	73	1.65	1	1	2	1	1	1	0	0	0	1	0	3	2.9826	2
40	169.695	1	1	43	83	1.7	1	1	1	1	1	1	0	0	0	1	0		3.8561	2
41	77.4797	2	1	73	70	1.67	1	1	2	1	1	1	0	1	0	1	0	2.25	2.25	2
42	70.2061	2	1	73	60	1.58	1.1	1	2	1	1	1	0	0	0	1	0	3	2.4265	2
44	58.7483	3	2	79	38	1.5	1.1	1	2	1	1	1	0	0	0	1	1	1.5	1.5637	2
45	83.6491	2	2	71	56	1.57	1.1	1	1	1	3	1	0	0	1	0	0		1.6875	3
46	60.803	2	1	77	45	1.58	1.1	1	1	1	1	1	0	0	0	1	0		2.4693	2
47	57.6349	3	2	50	53	1.58	1	1	1	1	1	1	0	0	0	1	0		3.1812	2
48	82.2022	2	1	62	75	1.6	1	1	2	1	1	1	0	0	0	1	0		1.7786	2
49	77.934	2	1	55	75	1.65	1.2	1	1	1	1	1	0	0	1	1	0	1.5	1.5941	2
50	84.3911	2	1	37	63	1.6	1.3	1	2	1	1	1	0	0	0	0	0		2.4324	2
51	108.977	1	1	68	78	1.6	1	1	2	0	1	1	0	0	1	1	0	3	2.7445	2
52	41.8246	3	2	77	46	1.62	1	1	1	1	1	1	0	0	1	0	0	1.5	1.7154	2
53	37.5061	3	1	81	65	1.65	1.1	1	2	1	1	1	0	0	0	0	0	2.63	2.5293	2
54	52.5315	3	2	78	53	1.52	1.2	1	1	1	1	1	0	0	0	1	0	1.13	1.1647	2
55	109.108	1	2	63	75	1.58	0.9	1	2	1	1	2	0	0	0	1	0	1.88	2.1455	1
56	40.5378	3	2	79	55	1.45	1	1	2	1	1	1	0	0	0	1	0	1.13	1.2319	2
57	87.4083	2	1	63	65	1.7	1.2	1	1	1	1	1	0	0	0	1	0	1.5	1.7424	2
58	47.0286	3	2	79	69	1.6	1	1	1	1	1	1	0	0	0	1	0	1.5	1.5433	2
61	32.5018	3	2	60	52	1.53	1.1	1	2	1	1	2	0	0	0	1	0		2.25	1
62	49.9304	3	2	67	52	1.52	1	1	1	1	1	1	0	0	0	1	0	1.5	1.5999	2
63	50.2634	3	2	71	68	1.57	0.9	1	2	1	1	1	0	0	1	1	0	3	2.9659	2
64	47.3095	3	1	70	68	1.67	1	1	1	1	1	1	0	0	0	1	0	3.75	3.3267	2
65	41.6064	3	2	63	39	1.5	0.9	1	1	1	1	1	0	0	0	0	0	1.5	1.5951	2
66	41.6249	3	1	73	62	1.57	0.9	2	2	1	1	1	0	0	0	1	0	2.25	2.3393	2
67	58.6	3	1	77	87.5	1.73	1	1	2	1	1	1	0	0	0	1	0		2.75	2
68	49.0356	3	1	83	76	1.65	1.1	1	2	1	1	1	0	0	0	1	0	2.63	2.2972	2
69	64.5132	2	2	64	58	1.42	1	1	1	1	1	1	0	0	0	0	0	1.88	2.2483	2
70	156.267	1	1	56	70	1.58	1	1	1	1	1	2	0	1	0	1	0		3.75	1
71	55.0122	3	1	65	58.8	1.6	1	1	2	1	1	1	0	0	0	0	0	1.5	1.4569	2
72	80.8078	2	2	61	63	1.41	1	1	1	1	1	1	0	0	1	1	0		2.8869	2
73	50.1161	3	2	79	71	1.56	1	1	1	1	1	2	0	0	0	1	0		3.0773	1
74	97.8368	1	2	70	75	1.58	0.9	1	1	1	1	1	0	0	0	1	0	2.25	2.2273	2
75	49.721	3	1	76	70	1.83	1.1	1	1	1	1	1	0	0	1	0	0	2.63	2.8806	2
77	49.074	3	2	76	58	1.56	1.2	1	2	1	1	1	0	0	0	0	0	1.5	1.6698	2
78	65.9348	2	2	72	60	1.62	0.9	2	2	1	1	1	0	0	1	1	0		3.0938	2
79	51.2147	3	2	64	50	1.56	1.1	2	1	1	1	1	0	0	0	0	0	2.25	2.6422	2
80	98.7232	1	1	71	79	1.69	1	1	1	1	1	1	0	0	1	1	0	2.63	2.5083	2
81	48.603	3	1	77	65	1.72	1.1	1	2	1	1	2	0	0	1	1	0	2.25	2.3977	1
82	42.5657	3	2	66	60	1.51	1	1	2	1	1	1	0	0	0	1	0	1.5	1.7962	2
83	51.5988	3	1	75	60	1.7	1.1	1	2	1	1	2	0	0	0	0	0		2.345	1
84	32.2163	3	1	76	70	1.68	1	1	1	1	1	1	0	0	0	1	0	2.25	2.5373	2
85	55.1048	3	2	70	45	1.56	1.1	2	2	1	1	1	0	0	0	0	0	3	2.9744	2
86	42.4481	3	1	70	63.2	1.7	1.2	1	2	1	1	1	0	0	0	0	0	1.8	1.9278	2
87	36.1658	3	2	70	40	1.54	1.2	1	1	1	1	1	0	0	0	1	0	1.5	1.6602	2
88	58.3876	3	1	73	71	1.75	0.9	1	1	1	1	1	0	0	0	1	0	1.88	1.827	2
89	71.0252	2	1	63	75	1.68	1.3	1	1	1	1	1	0	0	1	1	0	3	2.9875	2
90	33.437	3	2	75	60	1.55	1.4	1	2	1	1	1	0	0	0	0	0	2.25	2.3242	2
91	37.4054	3	1	76	48	1.6	1	1	1	1	1	1	0	0	0	0	0		1.965	2
92	31.5932	3	1	76	68	1.7	1	1	1	1	1	1	0	0	0	0	1		2.1964	2
93	44.8443	3	1	71	50	1.67	1.1	1	1	1	1	1	0	0	0	0	0		1.8508	2
94	53.6423	3	1	75	75	1.68	1.1	1	2	1	1	1	0	0	1	1	0		2.25	2
95	30.1442	3	2	77	35	1.5	1.1	1	2	1	1	1	0	0	0	0	0		2.5833	2
96	49.5634	3	2	73	64	1.6	1	1	2	1	1	2	0	0	0	1	0	3	2.8892	1
97	64.1168	2	2	61	61	1.62	1.1	1	2	1	1	1	0	0	0	0	0	2.25	2.6818	2
98	115.902	1	2	53	60	1.57	1	2	2	1	1	1	0	0	0	0	0		2.25	2
99	60.7477	2	1	46	60	1.68	1.1	1	1	1	1	2	0	0	0	0	0	4.5	4.4917	1
100	34.3997	3	1	77	72	1.62	0.9	1	2	1	1	1	0	0	1	1	0		2.25	2
101	32.6838	3	2	76	42	1.52	1	1	1	1	1	1	0	0	0	0	0	1.5	1.6067	2
102	40.7768	3	2	68	46	1.5	1	1	1	1	1	1	0	0	0	0	0		2.0423	2
103	81.6467	2	1	66	75	1.7	1	2	2	1	1	1	0	0	0	1	0		2.4375	2
104	47.2865	3	1	66	61	1.5	1	1	2	1	1	1	0	0	1	1	0	3.75	3.6742	2
105	33.7397	3	2	69	45	1.45	0.9	1	1	1	1	1	0	0	1	1	0	1.5	1.5726	2
106	96.9506	1	1	63	97	1.78	1	1	2	1	1	1	0	0	0	1	0		2.25	2
107	90.6843	1	2	64	70	1.65	1	1	1	1	1	1	0	0	0	0	0	3	3.2219	2
108	110.218	1	1	49	75	1.66	1.1	2	1	1	1	1	0	0	0	0	0	2.25	2.3588	2
109	35.6844	3	2	73	49	1.5	1.3	1	1	1	3	1	0	0	1	1	0		1.6287	3
110	78.4943	2	2	73	46	1.5	1.3	1	1	1	3	1	0	0	0	1	0	1.5	2.2476	3
111	79.7838	2	1	68	77.5	1.68	1.1	1	2	1	1	3	0	0	0	0	0	3	3.0964	1
113	80.6456	2	1	59	75	1.7	1	1	2	1	1	1	0	0	0	1	0		2.4	2
114	54.4759	3	1	58	61	1.65	1.1	1	1	1	3	1	0	0	0	0	0		1.88	3
115	76.2231	2	2	72	57	1.57	1	1	2	1	3	1	0	0	1	1	0	2.25	2.151	3
116	33.0813	3	2	73	44	1.54	1.4	1	1	1	1	1	0	0	0	0	1	2	1.94	2
117	95.9283	1	1	55	62	1.66	0.9	1	1	1	1	1	0	0	0	0	0	3	2.7447	2
118	62.5231	2	1	75	65	1.64	1.1	1	2	1	1	1	0	0	0	1	0		3.26	2
120	37.7309	3	2	73	75	1.5	1.4	1	1	1	1	1	0	0	1	1	0	3	2.6048	2
121	62.717	2	2	60	53	1.57	1	1	1	1	1	1	0	0	0	1	0	2.25	2.3134	2
122	58.2002	3	2	65	75	1.65	1.2	1	1	1	1	1	0	0	1	0	0		1.4455	2
123	61.9067	2	1	64	75	1.65	1	1	2	1	1	1	0	0	0	0	0	3.75	3.6016	2
124	73.6565	2	1	68	60	1.68	1.1	2	2	1	3	1	0	0	1	1	0		1.5	3
125	52.4803	3	1	68	57	1.68	1.1	1	2	1	1	1	0	0	0	1	0	1.5	1.7289	2
126	84.4842	2	2	61	60	1.5	0.9	1	1	1	1	1	0	0	0	0	0	1.88	2.1701	2
127	72.4877	2	1	82	87	1.78	1.1	1	2	1	1	2	0	0	1	1	0	6	5.7583	1
128	42.937	3	1	75	75	1.75	0.9	1	1	1	1	1	0	0	0	1	0	2.25	2.4173	2
129	60.8485	2	2	77	72.5	1.66	1	1	1	1	1	1	0	0	0	0	0	3	2.9898	2
130	83.2035	2	2	50	50	1.6	1	2	2	1	1	2	0	0	0	0	0		4.9583	1
131	32.9299	3	2	65	45	1.5	1.1	1	1	1	1	1	0	0	0	0	0	0.75	0.9683	2
132	104.387	1	1	58	63	1.65	1	1	2	1	1	2	0	0	0	0	0	3	3.3333	1
133	76.3747	2	1	78	79	1.73	1.2	2	1	1	1	1	0	0	0	1	0		2.4611	2
134	56.9171	3	2	69	53	1.5	0.9	1	1	1	1	1	0	0	0	1	0	1.5	1.7125	2
135	69.1216	2	2	54	56	1.54	1	1	2	1	1	1	0	0	0	0	0	3.75	3.6552	2
136	114.101	1	2	53	65	1.55	0.9	1	2	1	1	1	0	0	0	1	0	3.75	3.2225	2
137	48.367	3	2	74	39	1.5	0.9	1	2	1	1	2	0	0	0	0	0	0.75	1.3781	1
138	113.944	1	2	54	70	1.56	1	1	1	1	1	1	0	0	0	0	0	4.5	4.3968	2
139	55.9291	3	1	79	60	1.67	1	2	1	1	1	1	0	0	0	1	0	2.25	2.6029	2
140	49.3484	3	1	74	60	1.71	1	1	1	1	1	1	0	0	0	1	0	1.5	1.4952	2
141	103.752	1	1	59	68	1.7	1.1	1	2	1	1	2	0	0	0	0	0		4.1094	1
142	51.7118	3	1	67	66	1.67	0.9	1	2	1	1	1	0	0	0	1	0	1.88	2.0241	2
143	66.6985	2	2	61	65	1.58	1	2	2	1	1	1	0	0	0	1	0	2.25	1.6371	2
144	55.5078	3	2	56	40	1.5	1	1	1	1	1	1	0	0	0	0	1	1.5	1.761	2
145	49.8649	3	1	78	65	1.72	1.1	1	1	1	1	1	0	0	0	1	0		2.3925	2
146	76.8425	2	2	60	55	1.6	1.1	1	2	1	1	2	0	0	0	0	0		2.5313	1
147	57.4014	3	2	76	70	1.52	1	1	2	1	1	1	0	0	0	0	0	3	3.3667	2
148	46.9335	3	1	77	61	1.7	1	1	1	1	1	1	0	0	0	0	0	3	3.1071	2
149	53.1908	3	2	60	70	1.5	1	1	1	1	1	1	0	0	0	0	0	2.25	2.7853	2
150	58.214	3	1	70	70	1.64	1.1	1	2	1	1	1	0	0	1	1	0		1.8611	2
151	160.591	1	2	55	48	1.52	1	1	1	1	1	1	0	0	0	0	0	1.13	1.1954	2
152	81.6451	2	2	52	55	1.55	1.1	1	2	1	1	1	0	0	0	0	0	3	2.9489	2
153	42.8365	3	1	72	64	1.65	1	1	1	1	1	1	0	0	0	0	0		1.9712	2
155	73.0302	2	2	55	53	1.5	1.2	1	2	1	1	2	0	0	0	0	0		2.3333	1
156	75.7384	2	2	62	67	1.55	1	1	2	1	1	1	0	0	0	1	0	3	2.9747	2
157	41.4709	3	2	65	53	1.55	1	1	1	1	1	1	0	0	0	1	0	1.5	1.6351	2
158	51.8534	3	2	66	41	1.5	1	1	1	1	1	2	0	0	0	0	0	3	3	1
159	32.8882	3	1	71	54	1.56	1.2	1	2	1	1	1	0	0	0	0	0	1.5	1.8297	2
160	84.9969	2	2	67	53	1.56	0.9	1	1	1	1	1	0	0	0	0	0	2.25	2.4049	2
161	49.7754	3	2	65	35	1.45	1	1	2	1	1	1	0	0	0	0	0	1.13	1.2815	2
163	69.8367	2	1	69	70	1.7	1.1	1	1	1	1	2	0	0	0	1	0	6	5.7836	1
165	79.5019	2	1	74	60.5	1.7	1.1	1	2	1	3	1	0	0	0	1	0	1.5	1.6264	3
166	80.0195	2	1	63	55	1.55	1.1	1	2	1	1	1	0	0	1	0	0	2.25	2.25	2
167	50.1729	3	1	72	51	1.65	1.1	1	1	1	1	1	0	0	0	1	0	1.5	1.7301	2
168	99.4241	1	1	72	72	1.72	1.4	1	2	1	3	1	0	0	1	0	0		2.25	3
169	41.0684	3	2	84	65	1.56	1.1	1	2	1	3	1	0	0	0	1	0		2.25	3
172	55.3514	3	1	72	54	1.7	1.1	1	2	1	1	1	0	0	0	1	0		2.7188	2
173	32.9299	3	1	77	85	1.71	1.1	1	2	1	1	1	0	0	0	1	0	2.25	2.1392	2
174	101.776	1	1	62	84	1.71	1.1	1	1	1	1	1	0	0	0	0	0	3	3	2
175	66.9846	2	2	62	60	1.56	1	1	1	1	1	2	0	0	0	0	0	3	3.1032	1
176	44.4844	3	1	78	52	1.69	1	2	2	1	1	1	0	0	0	1	0		2.4375	2
178	30.0363	3	2	80	51.5	1.51	1	1	1	1	1	1	0	0	0	1	0	1.5	1.7073	2
179	92.4732	1	1	52	65.5	1.67	1	1	2	1	1	1	0	0	1	0	0	3	2.9755	2
180	66.0789	2	2	52	49.5	1.58	1	1	1	1	3	1	0	0	0	0	0		2.1707	3
181	72.9016	2	2	73	60	1.57	1.1	1	1	1	1	1	0	0	0	0	0	2.25	2.2663	2
182	70.1001	2	2	69	61	1.58	1	1	2	1	1	1	0	0	0	1	0	1.5	1.7446	2
183	46.9717	3	2	71	43.5	1.53	1.1	1	2	1	1	1	0	0	0	1	0	1.5	1.6193	2
184	56.5546	3	1	74	60	1.63	1	1	1	1	1	3	0	0	0	0	0		4.6289	1
185	50.4693	3	2	65	43	1.49	1	1	1	1	1	1	0	0	0	0	0	1.5	1.5852	2
186	56.7119	3	1	61	68	1.6	0.9	1	2	1	1	1	0	0	0	0	0	2.25	2.3523	2
188	41.8019	3	2	59	37	1.5	1.2	1	2	1	1	2	0	0	0	0	0		1.6071	1
189	40.0293	3	1	78	46	1.6	1.1	1	1	1	1	1	0	0	0	1	0	1.13	1.3367	2
190	48.9108	3	1	78	71.5	1.82	1.1	1	1	1	1	1	0	0	0	1	0	1.5	1.6174	2
191	53.2713	3	2	68	45	1.55	1.1	1	1	1	1	1	0	0	0	0	0	1.5	1.5583	2
192	77.4952	2	1	57	75	1.73	1	1	2	1	1	1	0	0	0	0	0		2.3582	2
193	37.548	3	2	60	43	1.67	1.1	1	2	1	1	1	0	0	0	0	0		2.9318	2
194	61.8019	2	2	72	60	1.56	1	1	2	1	1	1	0	0	0	1	0	2.25	2.4083	2
196	86.7416	2	2	65	65	1.56	1	1	2	1	1	2	0	0	0	0	0		3.6207	1
197	108.421	1	1	47	72	1.65	0.9	1	1	1	1	1	0	0	0	0	0		2.9538	2
198	68.9416	2	2	71	40	1.59	1	1	1	1	1	1	0	0	0	0	0	1.88	1.8263	2
199	85.1802	2	1	68	63	1.7	1	1	2	1	1	1	0	0	0	0	0	1.5	1.8325	2
200	57.2326	3	1	71	65	1.6	1	1	1	1	1	1	0	0	0	1	0	2.25	2.3244	2
201	50.0111	3	1	75	45	1.73	1	1	1	1	1	1	0	0	0	0	0	1.13	1.2153	2
202	37.1114	3	2	75	40	1.55	1.1	1	2	1	1	1	0	0	0	0	0	1.5	1.5577	2
203	44.7621	3	2	68	70	1.55	1	1	1	1	1	1	0	0	0	1	0	2.63	2.6	2
204	68.4762	2	2	68	54	1.54	1	1	2	1	1	1	0	0	0	0	0	2.25	2.25	2
205	45.235	3	2	72	58	1.56	0.9	1	1	1	1	1	0	0	0	1	0	1.88	1.9458	2
207	39.9975	3	2	71	54	1.55	1.1	1	2	1	1	1	0	0	0	1	0	1.88	1.9801	2
208	41.3894	3	1	72	59	1.58	1.1	1	1	1	1	1	0	0	1	1	0	1.88	1.9082	2
210	51.9453	3	1	67	50	1.6	1	1	2	1	1	1	0	0	0	0	0		1.875	2
211	42.5561	3	2	57	45	1.62	0.9	1	1	1	1	1	0	0	0	0	0		2.1988	2
212	45.3928	3	1	68	64	1.58	0.9	1	2	1	1	1	0	0	0	0	0		1.8	2
213	45.7298	3	1	76	55	1.67	1	1	1	1	3	2	0	0	0	1	0		2.25	2
214	47.018	3	2	67	45	1.55	1	1	2	1	1	1	0	0	0	0	0		1.375	2
215	31.0808	3	2	73	60	1.6	1.1	1	2	1	1	1	0	0	0	0	0		2.4375	2
217	67.3145	2	1	80	58	1.65	1	1	2	1	1	1	0	0	1	1	0	2.25	3.1184	2
221	65.4394	2	1	77	65	1.66	1	1	1	1	1	1	0	1	0	0	0	1.5	1.4791	2
222	57.4473	3	2	72	47	1.66	1	1	2	1	3	1	0	0	0	0	0	1.5	2.1042	3
224	59.9282	3	1	76	90	1.78	1	1	1	1	1	1	0	0	0	1	0	2.25	2.0257	2
225	48.254	3	2	77	60	1.6	1	1	2	1	3	1	0	0	0	0	0		2.1563	3
227	63.5923	2	2	70	68	1.58	1	1	1	1	1	1	0	0	0	0	1	2.25	2.4034	2
228	43.8858	3	2	75	53	1.6	1.1	1	2	1	1	1	0	0	0	1	0	2.25	2.5227	2
229	120.585	1	2	61	78	1.61	1.1	1	2	1	1	1	0	0	0	0	0	3.37	3.3972	2
230	50.133	3	1	72	55	1.6	1	1	2	1	1	1	0	0	1	1	0	2.04	2.124	2
233	41.8014	3	1	68	53	1.7	1.1	1	1	1	1	1	0	0	0	1	0		1.9158	2
234	89.3738	2	2	65	50	1.52	1	1	2	1	1	1	0	0	1	1	0	2.25	2.3484	2
236	107.867	1	1	56	62.5	1.58	1	1	1	1	1	2	0	0	0	0	0	3.97	3.9191	1
237	73.4027	2	1	61	70	1.7	1.1	1	1	1	1	1	0	0	0	0	0		2.0942	2
238	64.2417	2	1	75	65	1.6	1	1	2	1	1	1	0	0	0	1	0	2.63	2.552	2
240	52.7279	3	2	63	55	1.52	1	1	2	1	1	1	0	0	1	1	0	2.63	2.6583	2
241	125.119	1	1	56	95	1.8	1	1	2	1	1	2	0	0	1	0	0		5.7784	1
245	45.6948	3	1	76	90	1.75	1	1	1	1	1	1	0	0	0	0	0	2.25	2.3893	2
246	65.2375	2	1	48	50	1.62	1	1	2	1	1	1	0	0	0	1	0	3	3.0319	2
289	37.8537	3	2	80	42.5	1.55	1	1	2	1	3	1	0	0	0	1	0		2.2222	3
290	36.7848	3	2	81	45	1.56	1	1	1	1	1	2	0	0	0	1	0	2.63	2.63	1
291	33.4344	3	2	80	52.5	1.57	1.1	1	1	1	1	1	0	0	0	1	0	1.5	1.5098	2
292	88.3811	2	1	81	87	1.77	1.1	1	1	1	1	1	0	0	0	1	0	3	2.9738	2
293	43.2462	3	1	83	62	1.69	1.1	1	2	1	1	2	0	0	0	1	0		2.947	1
294	81.274	2	2	67	75	1.64	1	1	2	1	1	1	0	0	0	1	0	2.25	2.4949	2
295	71.5918	2	2	66	54	1.53	1	1	2	1	1	1	0	0	0	1	0	2.25	2.25	2
296	66.5436	2	2	66	45	1.58	1.1	1	1	1	1	2	0	0	0	1	0	3	3.2703	1
297	47.6311	3	1	81	70	1.65	1.2	1	1	1	1	1	0	0	0	1	0	1.5	1.5547	2
298	57.8925	3	1	78	65	1.68	1.1	1	2	1	1	1	0	0	0	1	0	2.25	2.25	2
299	96.7018	1	2	64	60	1.56	1	1	1	1	1	2	0	0	0	1	0	3	3.0133	1
300	86.1753	2	2	66	65	1.58	1	1	2	1	1	1	0	0	0	0	0	2.25	2.2849	2
301	65.8559	2	1	79	68	1.67	1.1	1	1	1	1	2	0	0	0	1	0	3.75	3.7043	1
302	69.661	2	2	57	42	1.55	1	1	2	1	1	1	0	0	1	1	0		2.25	2
303	68.2299	2	2	81	69	1.61	1.2	1	1	1	1	1	0	0	0	1	0	2.25	2.1891	2
304	105.052	1	1	62	65	1.67	1.2	1	2	1	1	3	0	0	1	0	0	3	2.9735	1
331	54.3925	3	2	74	46	1.45	1	1	2	1	1	2	0	0	0	0	0	3	3.206	1
332	70.6601	2	2	72	57	1.59	1	1	1	1	1	1	0	0	0	0	0		3.055	2
337	47.8285	3	1	71	55	1.62	1	2	2	1	1	1	0	0	0	0	0	2.25	2.3417	2
339	62.1284	2	1	72	71	1.7	0.9	1	2	1	1	1	0	0	0	0	0	3	2.9073	2
341	38.1011	3	2	74	50	1.55	1.1	1	1	1	1	1	0	0	0	0	0	2.25	2.2877	2
342	56.4094	3	2	64	40	1.45	1	2	1	1	1	1	0	0	0	0	0	1.13	1.3805	2
343	83.8282	2	1	44	75	1.7	1	2	2	1	1	1	0	0	0	0	0	2.25	2.6917	2
344	66.7888	2	2	57	63.5	1.62	1	1	2	1	1	2	0	0	0	1	0		4.0446	1
345	60.1357	2	2	66	61	1.5	1	1	2	1	1	2	0	0	0	1	0	3.75	3.8239	1
348	95.9715	1	2	51	55	1.55	1	1	1	1	1	1	0	0	0	0	0	1.88	2.1639	2
349	85.8097	2	1	67	75	1.63	1	1	1	1	1	1	0	0	0	1	0	2.25	2.275	2
350	68.2152	2	1	78	72	1.72	1.2	1	2	1	1	1	0	0	0	0	0	1.88	2.4239	2
351	100.636	1	2	59	55	1.55	1	2	1	1	1	1	0	0	0	1	0	3	3.0173	2
361	73.1021	2	2	73	63	1.62	1	1	2	1	1	1	0	0	0	0	0	3	2.5982	2
362	60.038	2	2	62	60	1.51	1	1	1	1	1	1	0	0	0	1	0	0.75	1.4878	2
363	51.4295	3	2	76	58	1.59	1	1	1	1	1	1	1	0	0	0	0		2.8977	2
364	31.7609	3	2	83	37	1.46	1	1	2	1	1	1	0	0	0	1	0	1.5	1.4768	2
365	78.038	2	1	68	86	1.74	1	1	2	1	1	1	0	0	1	1	0	2.63	2.5387	2
366	59.558	3	2	74	66	1.6	1	1	1	1	1	1	0	0	0	1	0	1.87	1.84	2
368	86.7602	2	2	74	63	1.46	1	1	2	1	1	2	0	0	0	1	0	2.25	2.5962	1
369	62.0701	2	2	76	70	1.58	1.1	1	2	1	1	1	0	0	0	1	1		2.25	2
370	79.3257	2	2	65	57	1.55	1.4	1	1	1	1	1	0	0	0	1	1	0.75	1.1997	2
371	31.2843	3	1	75	50	1.76	1.2	1	1	1	1	1	0	0	0	0	0		2.25	2
372	77.9037	2	2	48	70	1.65	1	1	2	1	1	1	0	0	1	0	0	3.75	4.3629	2
373	84.1669	2	1	69	64	1.65	1	1	1	1	1	2	0	0	0	1	0	3	3.3099	1
374	36.6649	3	2	78	70	1.56	1	2	1	1	1	1	0	0	0	1	0	2.25	2.3592	2
376	49.8778	3	2	76	57	1.58	1.1	1	2	1	1	1	0	0	1	1	0	1.5	1.4618	2
377	80.0178	2	1	77	80	1.73	1.1	1	1	1	3	1	0	0	0	1	0	1.13	1.4955	3
378	36.6132	3	1	74	54	1.7	1.2	1	2	1	1	1	0	0	0	1	0	1.88	1.9389	2
379	78.9731	2	2	64	54	1.56	1	2	2	1	1	2	0	0	0	1	0	4.5	4.4083	1
380	77.5876	2	2	76	70	1.58	1.1	1	1	1	1	1	0	0	1	0	0	1.88	2.0409	2
381	72.5055	2	2	69	57	1.58	0.9	1	1	1	1	2	0	0	1	1	0		3.9808	1
382	75.3567	2	1	81	70	1.7	1	1	2	1	1	1	0	0	0	1	0	1.5	1.8349	2
383	35.3515	3	2	74	50	1.55	1	1	2	1	1	1	0	0	0	1	0	1.5	1.8261	2
384	79.7133	2	1	72	70	1.68	1	1	1	1	3	1	0	0	0	0	0	1.5	1.5064	3
385	135.067	1	1	46	63	1.7	1	1	1	1	1	1	0	0	0	0	0	2.63	2.6792	2
387	61.4931	2	2	68	48	1.5	1.4	1	2	1	1	2	0	0	1	1	0		4.3421	1
388	91.1914	1	2	71	80	1.65	1.1	1	1	1	1	1	0	0	0	1	0		2.5749	2
389	35.4017	3	2	83	52	1.56	0.9	2	2	1	1	2	0	0	0	1	0		3.2143	1
403	53.7534	3	1	79	63	1.7	1.1	1	1	1	1	1	0	0	0	1	0	1.5	1.6224	2
404	55.2238	3	1	78	80	1.73	1	1	2	1	1	1	0	0	0	1	0		2.25	2
405	65.3051	2	1	72	85	1.75	1	1	1	1	1	1	0	0	0	0	0	2.25	2.427	2
406	100.115	1	2	58	68.5	1.58	1	1	1	1	1	2	0	0	0	1	0		4.9167	1
407	48.0278	3	2	68	45	1.55	0.9	1	2	1	1	1	0	0	0	0	0	1.5	1.6601	2
408	79.944	2	2	55	62	1.62	1	1	2	1	1	1	0	0	0	0	0	1.88	2.06	2
409	32.5843	3	2	60	41	1.55	1	1	1	1	1	1	0	0	0	1	0		1.5833	2
410	69.7827	2	2	59	65	1.58	0.9	1	2	1	1	1	0	0	0	0	0	1.5	1.8833	2
411	80.3573	2	2	61	51	1.58	1	1	2	1	1	1	0	0	0	1	0	2.25	2.3083	2
412	36.0228	3	2	83	52	1.47	1.1	1	1	1	1	1	0	0	0	0	0	1.13	1.2853	2
413	69.0956	2	2	56	49	1.54	1	1	1	1	1	1	0	0	0	1	0		2.4375	2
414	46.5388	3	1	77	51	1.55	1.1	1	2	1	1	1	0	0	0	1	0	1.5	1.6026	2
415	35.0419	3	2	84	49.5	1.54	1	1	2	1	1	1	0	0	0	0	0	2.25	2.3842	2
416	81.8979	2	1	52	81	1.68	1	1	1	1	1	1	0	0	0	0	0	1.88	2.0131	2
417	38.2715	3	1	75	59	1.72	1.1	1	2	1	1	1	0	0	0	0	0	1.5	1.754	2
418	73.2658	2	1	48	57	1.74	1.2	1	1	1	1	1	0	0	0	1	0		3.9157	2
419	81.0665	2	1	62	80	1.74	1	2	2	1	1	2	0	0	0	0	0	3.75	3.6522	1
420	55.5019	3	2	68	50	1.45	1	1	1	1	1	1	0	0	0	0	0	2.25	2.3252	2
421	30.6296	3	2	66	52.5	1.5	1.1	1	1	1	1	1	0	0	0	0	0	1.13	1.2124	2
422	63.2365	2	1	63	70	1.69	1.2	1	2	1	1	1	0	0	0	0	0	3	2.9674	2
423	48.745	3	1	70	54	1.68	1.1	1	2	1	1	2	0	0	0	0	0		2.0098	1
424	99.4902	1	1	59	85	1.7	0.9	1	1	1	1	1	0	0	0	1	0	3.75	3.7954	2
433	51.9997	3	1	76	65	1.7	1.1	1	1	1	1	2	0	0	0	0	0		2.44	1
434	30.5181	3	2	69	40	1.5	0.9	2	2	1	1	1	0	0	0	1	0	3	2.8083	2
435	81.0064	2	2	76	62	1.55	1	1	1	1	1	2	0	0	0	1	0		3.1214	1
436	100.81	1	2	70	65	1.55	1	1	2	1	1	2	0	0	0	1	0	3.38	3.3961	1
437	50.2704	3	2	75	58.5	1.53	1.1	1	2	1	1	2	0	0	1	1	0	3	2.7528	1
438	75.6842	2	1	73	90	1.68	1	1	1	1	1	1	0	0	1	1	0	2.25	2.2623	2
439	90.7818	1	1	59	65	1.64	1.1	1	1	1	1	1	0	0	0	1	0		2.4375	2
440	140.121	1	2	48	62	1.6	1	1	1	1	1	1	0	0	0	1	0	2.25	2.212	2
441	99.1645	1	1	64	65	1.7	1.1	2	2	1	1	1	0	0	0	1	0		2.5867	2
442	91.4877	1	2	59	75	1.6	1	1	2	1	1	1	0	0	0	1	0	2.25	2.1029	2
443	79.0832	2	1	60	60	1.7	1.1	1	2	1	1	1	0	0	0	1	0	4.5	3.986	2
444	103.325	1	2	52	60	1.58	1	1	1	1	3	1	0	0	1	0	0		2.5262	3
445	53.7587	3	1	76	65	1.7	1	1	2	1	1	1	0	0	0	0	0	3	2.8483	2
446	67.8202	2	1	49	62	1.68	1.2	1	1	1	1	1	0	0	0	1	0		3.75	2
447	39.2041	3	2	78	60	1.62	1.4	1	2	1	1	1	0	0	0	1	0		1.3886	2
448	86.8614	2	1	77	75	1.78	1	1	1	1	1	1	0	0	1	1	0	2.25	2.0086	2
450	46.3275	3	1	81	58	1.68	1	1	2	1	1	2	0	0	0	0	1	2.25	2.2543	1
451	81.6791	2	1	75	70	1.7	1.2	1	1	1	1	1	0	0	0	1	0	3	2.9769	2
452	84.6452	2	1	76	74	1.72	1	1	1	1	1	1	0	0	0	1	0	2.25	2.2807	2
453	70.3243	2	1	72	67	1.74	1.1	2	1	1	1	1	0	0	0	0	0	2.25	2.1854	2
454	59.0944	3	2	67	55	1.6	1	1	2	1	1	1	0	0	0	1	0		1.9318	2
455	77.1011	2	2	59	60	1.52	1	1	2	1	3	2	0	0	0	1	0	3	2.7614	2
456	114.662	1	2	76	60	1.56	1.3	2	2	1	1	1	0	0	0	1	0	1.5	1.5245	2
457	74.3791	2	2	72	62	1.58	0.9	1	1	1	1	2	0	0	0	1	0		3.6113	1
481	74.448	2	1	75	68.3	1.67	1.1	1	2	1	1	1	0	0	0	1	0	1.5	1.8192	2
484	70.2095	2	2	69	61	1.53	1	1	1	1	1	2	0	0	0	1	0	3.75	3.6657	1
485	38.7958	3	2	79	65	1.55	1.1	1	1	1	1	1	1	0	0	0	0		2.25	2
487	86.2564	2	1	76	85	1.7	1.1	1	2	1	1	1	0	0	0	0	0	3	2.625	2
488	52.7895	3	1	64	42.5	1.62	1.1	1	1	1	1	1	1	0	0	0	0	2.25	2.2216	2
506	85.4723	2	2	62	58	1.52	1	1	1	1	1	2	0	0	0	1	0	3	3.0173	1
507	67.2187	2	1	62	70	1.67	1.1	1	1	1	1	1	0	0	0	1	0	2.25	2.2761	2
508	57.0497	3	1	70	80	1.65	1	1	2	1	1	2	0	0	0	0	0	5.25	4.9545	1
509	30.3604	3	1	84	51	1.55	1.1	1	2	1	1	2	0	0	0	0	0	2.25	2.5296	1
510	55.0575	3	1	76	76	1.61	1.1	1	1	1	1	2	0	0	0	0	0	3	2.868	1
511	42.9548	3	1	77	57	1.7	1.1	1	2	1	1	1	0	0	0	1	0		2.1	2
512	77.3402	2	1	66	66	1.7	1	1	1	1	1	1	0	0	1	0	0	3.38	3.3584	2
513	78.7182	2	2	67	55	1.53	1.1	1	2	1	1	1	0	0	0	1	0	2.25	2.6482	2
514	60.7128	2	1	73	55	1.6	1.1	1	1	1	1	1	0	0	0	1	0	2.25	2.1753	2
515	75.3056	2	1	63	72	1.65	1	1	2	1	1	1	0	0	1	1	0	3	2.9631	2
516	51.567	3	1	82	72	1.68	1.1	1	1	1	1	2	0	0	0	0	0	0.38	0.7066	1
517	127.924	1	1	46	59	1.69	1.2	1	1	1	1	1	0	0	0	0	0	3	2.729	2
518	79.2176	2	1	50	72	1.7	1.1	1	2	1	1	1	0	0	0	0	0	3	2.9753	2
519	75.8557	2	2	67	62	1.6	1	1	2	1	1	1	0	0	1	0	0	2.25	2.5137	2
520	116.302	1	1	52	80	1.78	0.9	1	1	1	1	1	0	0	0	0	0		3.38	2
521	75.108	2	1	71	65	1.66	1.1	1	2	1	1	2	0	0	0	1	0	3.75	3.5027	1
522	86.0738	2	2	70	71	1.68	1	1	1	1	1	1	0	0	0	1	0	2.63	2.6254	2
523	84.3743	2	1	67	52	1.62	1	1	1	1	1	1	0	0	0	0	0		2.25	2
524	51.8936	3	1	76	65	1.69	1.1	1	2	1	3	1	0	0	0	0	0	0.75	0.9231	3
525	55.1729	3	1	82	74	1.75	1.1	1	1	1	1	1	0	0	0	0	0	1.5	1.6034	2
526	67.2534	2	2	60	61	1.62	1	1	1	1	1	1	0	0	0	1	0	2.63	2.6127	2
527	51.6255	3	2	69	55	1.56	1	2	2	1	1	1	0	0	0	0	0	3	2.7845	2
528	87.8339	2	1	54	66	1.7	1	1	2	1	3	2	0	0	0	0	1	3	3.0628	2
529	69.6963	2	2	51	52	1.52	1	1	1	1	1	1	0	0	0	0	0	3	2.5823	2
530	61.4986	2	2	73	53	1.55	1	1	2	1	1	1	0	0	0	0	0	2.25	2.3294	2
531	150.615	1	1	45	83	1.7	0.9	1	2	1	1	1	0	0	0	1	0	3	3.1667	2
532	58.4505	3	2	65	73.5	1.6	1	1	1	1	3	1	0	0	1	0	0		1.88	3
533	126.863	1	2	62	72	1.65	1	1	2	1	1	1	0	0	0	1	0		2.25	2
534	36.5951	3	2	80	67.5	1.6	1	1	1	1	1	1	0	0	0	1	0	2.25	2.5459	2
535	49.1498	3	1	82	61	1.72	1.3	1	1	1	1	1	0	0	0	1	0		1.5	2
536	60.9652	2	1	66	62	1.65	0.9	1	1	1	1	1	0	0	0	1	0	1.13	1.4728	2
537	56.6167	3	1	75	57	1.68	1	1	2	1	1	3	0	0	0	0	0	3	2.6638	1
538	86.4836	2	1	51	62	1.68	1	1	2	1	1	1	0	0	0	0	0	2.25	2.823	2
539	49.6859	3	2	66	42	1.48	1	1	1	1	1	1	0	0	0	1	0	0.75	1.5514	2
540	39.9348	3	1	77	56	1.62	1.1	1	2	1	1	1	0	0	0	0	0	2.25	2.3438	2
541	41.8322	3	1	67	60	1.65	1	1	2	1	1	1	0	0	1	1	0	1.5	1.929	2
542	61.1247	2	1	75	70	1.72	1.1	1	1	1	1	1	0	0	0	1	0		2.63	2
543	53.6369	3	1	77	78	1.68	1	1	2	1	1	1	0	0	0	0	0	1.5	2.0259	2
544	52.9951	3	2	64	51	1.57	0.9	1	1	1	1	1	0	0	1	1	0	3	2.7324	2
545	49.8224	3	1	80	72	1.7	1.1	1	1	1	1	1	0	0	0	0	0	3	2.6792	2
547	40.1108	3	1	79	71	1.7	1.1	1	2	1	1	2	0	0	0	1	0	3	3.2029	1
548	76.6564	2	2	65	60	1.62	1	1	1	1	1	1	0	0	0	0	0	3	2.9463	2
549	70.5412	2	1	79	70	1.75	1.2	1	1	1	1	1	0	0	0	0	0	2.25	2.1853	2
550	72.2658	2	2	64	66.8	1.54	1	1	1	1	1	1	0	0	0	1	0	3	2.8533	2
552	31.6072	3	1	85	55	1.65	1.1	1	2	1	1	1	0	0	0	1	0		2.25	2
553	44.5429	3	2	74	63	1.68	1.2	1	2	1	1	1	0	0	0	0	0	1.5	1.7069	2
554	113.335	1	1	51	75	1.7	0.9	1	2	1	1	1	0	0	0	0	0	3	2.8207	2
555	69.0118	2	1	70	75	1.68	1.1	1	2	1	1	1	0	0	0	0	0	2.25	2.1724	2
556	117.359	1	1	44	93	1.63	1	1	1	1	1	1	0	0	0	1	0	2.25	2.8932	2
557	44.6037	3	2	75	70	1.65	0.9	1	1	1	1	1	0	0	0	1	0		2.6763	2
558	52.0629	3	1	53	70	1.7	1.1	1	1	1	1	1	0	0	1	0	0	2.25	2.4637	2
559	56.8258	3	2	73	60.4	1.6	1.1	1	1	1	1	1	0	0	0	1	0	2.25	2.2631	2
577	30.1791	3	2	85	48	1.55	1.1	1	2	1	1	1	0	0	0	1	0		2.25	2
578	43.8712	3	2	79	58	1.52	1	1	1	1	1	2	1	0	0	0	1		2.85	1
579	39.5636	3	1	77	60	1.69	1.3	1	1	1	1	1	0	0	0	0	0	1.88	2.0226	2
580	79.8217	2	1	66	60	1.58	1.1	1	2	1	1	1	0	0	1	1	0	1.5	1.9719	2
581	91.6227	1	1	60	89	1.75	1.1	1	1	1	1	2	0	0	0	0	0	4.5	4.3487	1
582	41.481	3	1	76	65	1.65	1	1	2	1	1	1	0	0	0	0	0		2.2031	2
583	62.2916	2	2	83	59	1.53	1.2	1	1	1	1	1	1	0	0	0	0	0.75	0.8815	2
584	67.0956	2	1	61	66	1.7	1.4	2	2	1	1	1	0	0	0	0	0		2.3333	2
585	99.1429	1	1	58	63	1.7	1	2	2	1	1	1	0	0	0	1	0	3	3.0248	2
586	59.7195	3	1	72	75	1.77	1.1	1	2	1	1	1	0	0	0	1	0	1.5	1.6731	2
587	62.7938	2	1	76	87	1.8	1	1	1	1	1	1	0	0	0	0	0	1.5	1.9177	2
588	116.304	1	2	49	69	1.6	0.9	2	1	1	1	1	0	0	0	0	0		1.4489	2
589	83.8841	2	1	33	64	1.72	0.9	2	2	1	1	1	0	0	0	0	0	4	3.8571	2
590	53.8513	3	1	63	50	1.63	1.1	1	1	1	1	1	0	0	0	1	0	2.25	2.5969	2
591	85.9207	2	2	67	70	1.56	0.9	2	1	1	1	1	0	0	0	0	0		2.9429	2
592	64.544	2	1	61	54	1.68	0.9	2	1	1	1	1	0	0	0	0	0	3	3.2246	2
593	93.705	1	1	51	72	1.62	0.9	2	2	1	1	2	0	0	0	0	0		3.2344	1
594	58.597	3	2	65	60	1.56	0.9	2	2	1	1	1	0	0	0	1	0	3	2.9845	2
596	83.799	2	2	59	68	1.57	1	1	2	1	1	2	0	0	0	1	0	4.5	4.2976	1
597	83.0577	2	1	63	57	1.58	0.9	2	1	1	1	1	0	0	0	0	0	3	2.9481	2
600	63.6984	2	1	41	55	1.65	1	2	1	1	1	1	0	0	0	0	0	3.75	3.4858	2
601	36.0641	3	2	74	60	1.55	1.1	1	1	1	3	1	0	0	0	0	0	0.75	0.8667	3
602	37.8631	3	2	61	47	1.5	0.8	2	2	1	1	1	0	0	0	0	0		2.3528	2
603	45.416	3	2	71	47	1.5	1	2	2	1	1	1	0	0	0	0	0	3	2.9417	2
604	81.1209	2	2	70	60	1.53	0.9	2	2	1	1	1	0	0	0	1	0	3	2.9744	2
605	110.722	1	2	60	63	1.56	1	2	1	1	1	1	0	0	0	0	0	3	2.9936	2
606	81.6553	2	1	72	72	1.72	1	1	1	1	1	1	1	0	0	0	0	1.5	1.556	2
608	77.7967	2	2	76	62	1.5	1	2	2	1	1	1	0	0	0	0	0		2.25	2
609	74.909	2	1	71	82.5	1.7	1	1	1	1	1	2	1	0	0	1	0	3.75	3.75	1
610	91.71	1	1	59	74	1.72	0.9	2	1	1	1	2	0	0	0	1	0	6	5.9274	1
612	44.5029	3	1	64	57	1.62	1.1	2	2	1	1	2	0	0	0	0	0		2.3471	1
613	125.049	1	1	58	61	1.7	1	2	1	1	1	2	0	0	0	1	0		4.1522	1
615	75.014	2	1	60	80	1.72	0.9	1	2	1	3	1	0	0	0	1	0	1.5	1.6071	3
616	148	1	2	65	79	1.5	1.4	2	2	1	1	1	0	0	0	0	0	3	2.4435	2
617	32.2866	3	1	67	64	1.7	1	1	1	1	1	2	0	0	1	1	0		3.75	1
618	54.3871	3	2	61	64	1.58	1	2	2	1	3	1	0	0	0	0	0	3.75	3.0121	3
619	120.849	1	2	75	73	1.64	1	1	1	1	1	2	0	0	0	0	0	3.75	3.7701	1
620	52.7267	3	2	78	32	1.53	1	2	2	1	1	1	0	0	0	0	0	2.25	2.2837	2
621	80.5373	2	2	62	47	1.58	0.9	2	2	1	1	1	0	0	0	0	0	2.5	2.4921	2
622	50.5001	3	2	79	43.5	1.58	1	2	1	1	1	1	0	0	1	1	0	3	2.9679	2
623	69.0582	2	2	74	43.5	1.58	1	2	2	1	1	2	0	0	0	0	0	2.25	2.319	1
624	54.2149	3	2	70	48	1.52	1.3	1	1	1	1	1	0	0	0	0	0	2.25	2.1632	2
625	81.1963	2	2	63	48	1.53	1	1	1	1	1	1	0	0	0	1	0		1.25	2
626	113.32	1	1	26	57	1.7	1	2	1	1	1	1	0	0	0	0	0	3.75	3.8086	2
627	126.177	1	1	57	72	1.66	0.9	2	2	1	3	1	0	0	0	1	0	2.63	2.762	3
628	121.489	1	1	52	69	1.71	1	2	2	1	3	2	0	0	0	1	0	6	5.7409	2
629	60.9454	2	2	60	50	1.62	1.1	1	2	1	3	1	0	0	0	0	0		1.947	3
630	50.9292	3	2	78	60	1.55	1	1	1	1	3	1	0	0	0	0	0	1	1.3405	3
631	64.2927	2	1	71	50	1.66	1.1	1	1	1	1	2	0	0	0	0	0	2.6	3.25	1
632	84.3145	2	2	66	50	1.62	0.9	2	2	1	1	2	0	0	0	0	0	4.88	4.6379	1
635	93.4209	1	2	55	44	1.55	1.1	2	2	1	1	1	0	0	0	0	0		3.0535	2
636	136.886	1	1	58	99	1.73	0.8	2	2	1	1	1	0	0	0	1	0	6	4.9038	2
637	73.0145	2	1	79	75	1.7	1.1	1	1	1	1	1	0	0	1	0	0	1.88	1.8953	2
638	81.5967	2	1	60	70	1.7	1	1	1	1	1	1	0	0	0	0	0	2.25	2.5598	2
639	126.217	1	2	45	61.5	1.56	1	2	1	1	1	1	0	0	1	1	0		4.448	2
640	68.229	2	2	53	40	1.57	1.3	1	2	1	1	1	0	0	0	0	0		0.9139	2
641	72.1871	2	1	63	75	1.74	1.1	1	2	1	1	1	0	0	1	1	0	3	2.9598	2
642	61.0429	2	2	59	52	1.54	1	1	2	1	1	2	0	0	1	1	0	3	3.0245	1
643	87.9826	2	2	71	67	1.65	1.1	1	2	1	6	1	0	0	0	0	0	2.25	2.25	3
645	54.9011	3	1	75	76	1.72	1.2	1	2	1	1	1	0	0	0	0	0		2.25	2
646	95.8489	1	1	40	57	1.65	1	1	1	1	1	1	0	0	0	0	0	3	2.6885	2
647	125.599	1	2	45	57	1.55	0.9	2	1	1	1	1	0	0	0	1	0		7.4351	2
648	77.1432	2	2	77	72	1.6	0.9	2	2	1	1	2	0	0	0	1	0		2.7188	1
649	85.048	2	2	60	66.5	1.56	1	1	2	1	1	1	0	0	0	1	0	1.88	1.8347	2
650	50.4715	3	2	72	60	1.56	1	1	2	1	1	1	0	1	0	1	0		1.625	2
651	40.5376	3	2	75	68	1.5	0.9	1	1	1	1	2	0	0	1	1	0		3.1875	1
653	46.2721	3	2	68	77	1.55	1	1	1	1	1	2	0	0	0	0	0	3.75	3.9345	1
654	62.812	2	1	63	73	1.7	0.9	2	1	1	1	1	0	0	0	1	0	1.5	1.6479	2
655	99.0347	1	1	46	58	1.64	1.1	1	2	1	3	2	0	0	0	1	0	4.5	3.8716	2
656	39.0971	3	1	60	69	1.68	1.1	1	1	1	1	1	0	0	0	1	0		2.7463	2
658	43.1659	3	1	83	70	1.73	1	1	2	1	1	1	0	0	0	0	0		1.7813	2
661	38.9046	3	2	68	65	1.6	0.9	1	2	1	1	1	0	0	0	0	0	3	2.9655	2
662	54.2524	3	2	77	75	1.65	0.9	1	2	1	1	2	0	0	0	1	0		3.0536	1
663	129.762	1	1	45	80	1.7	1.1	1	1	1	1	1	0	0	0	1	0		3.75	2
664	53.6879	3	2	65	62	1.58	1	1	1	1	1	1	0	0	0	0	0		2.63	2
665	58.7866	3	1	52	70	1.67	1.1	1	2	1	1	1	0	0	0	1	0		2.8269	2
666	121.896	1	1	32	83	1.74	1	1	1	1	1	1	0	0	0	0	0		3.4092	2
668	76.8026	2	2	63	67	1.64	1	1	1	1	1	2	0	0	0	1	0	4.13	4.2463	1
669	82.4792	2	2	47	60	1.6	1	1	1	1	1	1	0	0	0	0	0		2.4616	2
670	58.3506	3	2	67	60	1.55	1	1	2	1	1	1	0	0	1	1	0	1.5	1.9964	2
671	70.7222	2	2	64	60	1.59	1	1	1	1	3	1	0	0	0	0	0	1.5	2.1274	3
672	50.7497	3	1	82	70	1.72	1.2	1	2	1	1	1	0	0	0	0	0		2.25	2
673	31.2779	3	2	80	60	1.58	1.1	1	2	1	1	1	0	0	0	1	0		2.6732	2
674	60.5134	2	1	65	66	1.7	1.2	1	2	1	1	1	0	1	1	0	0		2.25	2
675	73.154	2	1	52	68	1.68	1	1	1	1	1	2	0	0	0	1	0		5.0764	1
676	37.0572	3	1	77	60	1.62	1.2	1	1	1	1	1	0	0	0	0	0		1.8733	2
677	84.5417	2	2	59	68	1.59	1	1	2	1	1	1	0	0	1	1	0		4.5215	2
678	46.8183	3	1	53	53	1.65	1.2	1	1	1	1	1	0	0	1	1	0		1.1785	2
679	104.121	1	1	50	97	1.68	1.1	1	1	1	1	1	0	0	0	0	0	3	3.0887	2
680	63.4905	2	1	58	90	1.7	1.2	1	2	1	1	1	0	0	0	1	0	1.5	1.7088	2
709	69.1835	2	2	71	44	1.55	1	2	2	1	1	1	0	0	0	1	0		4.322	2
710	78.1153	2	1	82	65	1.61	1.1	1	2	1	1	1	0	0	0	0	0	2.63	2.639	2
711	52.3082	3	2	74	45	1.58	1	1	1	1	1	1	0	0	0	0	0	3	2.8345	2
712	63.4503	2	2	59	49	1.62	1	2	2	1	1	1	0	0	0	1	0		2.4	2
722	35.7886	3	2	75	55	1.58	1.1	1	2	1	3	2	0	0	0	1	1		1.875	2
724	71.3396	2	2	70	51	1.5	1.1	1	2	1	1	1	0	0	1	0	0	3	2.9744	2
725	60.5779	2	2	66	62	1.6	1.1	1	1	1	1	1	0	0	0	0	0	2.25	2.3693	2
726	43.7816	3	2	61	56	1.51	1.1	1	1	1	1	1	0	0	0	1	0		2.25	2
727	64.3485	2	2	64	44	1.53	1.1	1	1	1	1	1	0	0	0	1	0	1.83	1.7633	2
729	48.2201	3	2	72	46.2	1.52	1	1	1	1	1	1	0	0	1	1	0	1.5	1.7271	2
730	77.934	2	1	55	63	1.76	1.3	1	2	1	3	1	0	0	0	1	0	2.25	2.1102	3
731	54.1208	3	2	65	62.5	1.48	1.2	1	2	1	1	2	0	0	1	1	0	1.88	1.9693	1
732	40.9476	3	1	71	50	1.6	1.1	1	1	1	1	1	0	0	0	1	0	1.88	2.0344	2
733	82.9887	2	2	64	62	1.64	1.1	1	1	1	1	1	0	0	0	1	0	2.63	2.63	2
734	45.3369	3	2	75	49	1.56	1.1	1	2	1	1	1	0	0	0	1	0	2.25	2.5102	2
735	54.8555	3	1	70	50	1.55	1.1	1	1	1	1	1	0	0	0	0	0	2.25	2.4449	2
736	60.3852	2	2	67	60.5	1.6	1	1	2	1	1	1	0	0	0	0	0	2.63	2.6275	2
737	56.4678	3	1	65	67.5	1.78	1.2	1	1	1	1	1	0	0	0	1	0	1.88	1.6328	2
738	49.0262	3	2	61	43	1.5	1.1	1	2	1	1	1	0	0	0	1	0	1.5	1.7234	2
739	47.9594	3	1	55	78	1.76	0.9	1	1	1	1	1	0	0	0	1	0		3	2
740	95.4041	1	1	63	75	1.68	1	1	2	1	1	1	0	0	0	0	0		2.25	2
741	31.7943	3	1	79	55	1.6	0.9	1	1	1	1	1	0	0	0	0	0	1.88	1.7464	2
742	34.6207	3	2	63	45	1.53	1	1	2	1	1	1	0	0	0	1	0		2.25	2
743	47.1986	3	2	75	58	1.56	1	1	1	1	1	1	0	0	0	1	0	2.63	2.7533	2
744	43.542	3	1	76	64	1.68	1	1	2	1	1	1	0	0	0	1	1	2.25	2.1176	2
745	66.6656	2	2	64	65	1.62	1	1	1	1	3	1	0	0	0	1	0	1.88	1.8686	3
747	55.3629	3	2	75	50	1.6	1	1	1	1	1	1	0	0	1	1	0	2.63	2.6122	2
748	52.4467	3	2	71	39.5	1.56	1	1	2	1	1	1	0	0	0	1	0	1.88	1.8115	2
749	49.7701	3	1	80	61	1.64	1	1	2	1	1	1	0	0	1	1	0		2.8136	2
750	44.7819	3	1	80	58	1.63	1	1	2	1	1	1	0	0	1	1	0	1.88	1.9101	2
751	57.2932	3	2	77	61	1.56	1.1	2	2	1	1	1	0	0	0	1	0	3	3.1019	2
752	117.166	1	1	52	88	1.72	1	1	1	1	1	1	0	0	1	1	0	2.63	3.0807	2
753	85.5746	2	1	69	70	1.72	1	1	1	1	1	2	0	0	0	0	0		4.13	1
754	77.3264	2	1	65	70	1.63	0.9	1	2	1	1	1	0	0	1	0	0		2.4886	2
755	65.3662	2	2	43	50	1.6	1	1	2	1	1	1	0	0	1	1	0		2.5757	2
756	61.7299	2	2	80	60	1.54	0.9	1	1	1	1	1	0	0	0	0	0	3	2.8424	2
757	58.5751	3	1	76	70	1.7	0.9	1	1	1	3	1	0	0	0	1	0	2.25	2.2765	3
758	87.1423	2	1	45	55	1.63	1.2	2	2	1	1	1	0	0	1	1	0	3.75	3.4707	2
759	62.7849	2	1	76	65	1.65	1.1	1	2	1	1	2	0	0	0	0	0	3	3.0408	1
760	100.409	1	2	54	70	1.57	1	2	1	1	1	1	0	0	0	1	0		3.4698	2
761	45.4936	3	1	75	45	1.72	1.1	2	2	1	1	1	0	0	1	1	0	1.88	1.9443	2
762	55.8854	3	1	76	50	1.62	1	1	1	1	1	1	0	0	0	0	1	1.88	2.0561	2
763	63.087	2	1	79	78	1.72	1.1	1	2	1	1	1	0	0	0	0	0	2.25	2.6685	2
764	64.5739	2	2	53	37	1.5	1.3	1	2	1	1	1	0	0	0	0	1		1.6875	2
765	69.7534	2	2	55	40	1.56	0.9	1	1	1	1	2	0	0	0	0	0	4.5	4.4886	1
766	53.5304	3	2	55	54	1.6	1	1	1	1	1	2	0	0	0	0	0		3.6596	1
767	64.2353	2	2	52	45	1.45	1.1	1	2	0	1	1	0	0	0	1	1	1.75	2.1995	2
768	37.3596	3	1	73	50	1.64	0.9	1	1	1	1	1	0	0	0	0	0	1.5	2.0294	2
769	60.1854	2	2	70	70	1.53	0.9	1	1	1	1	1	0	0	0	0	0	2.25	2.1962	2
770	47.3731	3	1	81	71	1.67	1	2	1	1	1	1	0	0	0	0	0	2.25	2.519	2
771	42.6678	3	1	65	70	1.68	1	1	2	1	1	3	0	0	0	0	0	5.25	4.8989	1
772	122.698	1	2	56	79	1.68	0.9	1	1	1	1	1	0	0	0	0	0		2.1719	2
773	60.3944	2	1	63	58	1.69	1.1	1	2	1	3	2	0	0	1	1	0	2.25	2.5955	2
774	44.6173	3	2	79	60	1.62	1.1	1	2	1	1	1	0	0	1	0	0	1.5	1.9268	2
775	89.9012	2	2	78	80	1.56	1.1	1	2	1	1	1	0	0	0	1	1		1.5667	2
776	48.3798	3	1	75	73	1.6	1	1	2	1	1	2	0	1	0	0	0	3	3.0917	1
777	61.5288	2	1	73	50	1.62	1.1	1	2	1	1	2	0	0	0	1	1	1.75	1.9498	1
778	72.7384	2	2	56	52	1.55	1.1	1	1	1	1	2	0	0	0	1	0		0.9293	1
779	35.765	3	1	84	65	1.7	1.1	1	1	1	1	1	0	0	0	1	0	2.25	2.1902	2
780	59.0409	3	1	70	68	1.7	1.1	1	1	1	1	3	0	0	0	1	0	3.75	3.691	1
781	70.6673	2	1	66	68	1.68	1	1	2	1	1	1	0	0	0	0	0	2.63	2.4742	2
782	98.0079	1	2	57	57.5	1.55	1	1	1	1	1	1	0	0	0	0	1	3	3.1083	2
783	70.14	2	1	63	68	1.65	1	1	1	1	1	1	0	0	0	1	1	1.5	2.0844	2
784	37.042	3	2	60	50	1.58	1.2	1	2	1	1	1	0	0	0	0	0		1.925	2
785	77.7951	2	1	61	70	1.71	1.3	1	2	1	1	1	0	0	0	0	1	3	2.9775	2
786	44.2266	3	2	68	60	1.55	1.1	1	1	1	6	1	0	0	0	1	1	0.75	0.6349	3
787	155.261	1	2	51	69	1.5	1.2	1	1	1	1	1	0	0	0	0	0	1.5	1.5349	2
788	68.1079	2	1	61	60	1.63	1.1	1	2	1	1	1	0	0	0	0	0	1.88	1.9742	2
789	65.004	2	1	78	85	1.73	1.1	1	1	1	1	1	0	0	0	1	0	2.25	2.3242	2
790	52.5505	3	2	68	62	1.5	1	1	2	1	3	1	0	0	0	1	0	0.75	1.3022	3
791	36.9465	3	2	76	52.5	1.55	1	1	1	1	1	1	0	0	1	0	0	0.75	1.0559	2
792	49.3224	3	2	84	50.5	1.52	1	1	2	1	3	2	0	0	0	1	0		1.6446	2
794	62.6589	2	2	73	45	1.49	1	1	2	1	1	1	0	0	0	0	1		2.25	2
796	52.7807	3	2	76	50	1.6	1.1	1	1	1	1	2	0	0	0	0	0	2.25	2.5649	1
797	48.0695	3	2	65	47	1.46	1	1	2	1	1	1	0	0	0	0	0		2.45	2
798	43.643	3	2	76	63	1.62	1	1	2	1	1	1	0	0	0	0	0	4.5	4.2318	2
799	39.8737	3	2	64	51.5	1.6	1	1	1	1	3	2	0	0	0	1	0		2.63	2
800	54.2206	3	2	62	58.2	1.54	1	1	2	1	1	1	0	0	0	0	0	2.25	2.3397	2
802	76.1736	2	1	73	93	1.74	1	1	2	1	1	1	0	0	0	1	0	3	2.8237	2
805	64.9959	2	1	74	72.5	1.73	1	1	2	1	1	1	0	0	0	0	0	3	2.4607	2
806	54.5593	3	1	47	68	1.73	0.9	2	1	1	1	1	0	0	0	0	0		3.3708	2
807	61.4691	2	2	70	60	1.58	1	1	2	1	1	1	0	0	0	0	0	2.25	1.9676	2
808	62.5888	2	2	66	35	1.38	1	1	1	1	1	1	0	0	0	1	0	1.5	1.9545	2
809	40.6934	3	1	66	52	1.65	1	2	2	1	1	2	0	0	0	0	0	3	2.7241	1
810	54.4628	3	1	79	65	1.62	1	1	1	1	1	1	0	0	0	0	0	1.5	1.8752	2
811	41.6092	3	1	68	52	1.6	1	1	1	1	1	1	0	0	0	1	0		3.4268	2
813	82.7803	2	1	61	75	1.61	1	1	1	1	1	2	0	0	0	0	0		4.13	1
814	41.6741	3	1	69	72.5	1.7	0.9	1	1	1	1	1	0	0	0	0	0	2.25	2.3513	2
816	60.4928	2	2	54	52.8	1.5	1	1	2	1	3	1	0	0	1	1	0	1.5	1.7206	3
823	82.226	2	2	49	56	1.53	0.9	2	1	1	1	1	0	0	0	1	0	4.88	4.4766	2
824	78.6164	2	2	68	60	1.62	1	1	2	1	1	2	0	0	0	0	0		2.8129	1
825	54.8437	3	2	68	67	1.62	1	1	1	1	1	1	0	0	0	0	0	2.25	2.1456	2
826	83.8091	2	1	66	68	1.68	0.9	1	2	1	1	1	0	0	0	0	0		2.7211	2
827	84.4213	2	1	68	61	1.69	1	2	2	1	3	1	0	0	0	0	0	2.25	2.7035	3
828	31.5621	3	2	75	45	1.58	0.9	2	1	1	1	1	0	0	0	0	0	2.63	2.6196	2
829	63.2251	2	1	69	92	1.7	1.1	2	1	1	1	2	0	0	0	0	0		4.5	1
830	151.655	1	2	32	80	1.62	1	2	1	1	1	1	0	0	1	0	0		4.7838	2
831	61.8888	2	1	59	55	1.61	0.9	2	2	1	1	1	0	0	0	1	0	3.375	2.9048	2
832	107.341	1	1	59	80	1.66	0.9	1	2	1	1	2	0	0	0	0	0		4.9297	1
833	68.6291	2	1	59	49	1.7	1.1	1	2	1	1	1	0	0	0	1	0		2.625	2
834	86.9602	2	1	61	85	1.73	1	1	1	1	1	2	0	0	0	1	0	2.25	2.5356	1
836	63.6882	2	1	54	65	1.69	0.9	1	2	1	1	1	0	0	0	1	0		2.4375	2
837	82.8327	2	2	59	62	1.6	0.8	1	2	1	1	1	0	0	0	1	0	2.75	2.6857	2
838	68.9848	2	1	65	55	1.62	1	1	2	1	1	1	0	0	0	0	0		3.206	2
839	77.3289	2	1	53	65	1.65	1	1	1	1	1	1	0	0	0	1	0	2.25	2.3702	2
845	85.9639	2	1	48	60	1.6	1.1	1	1	1	1	1	0	0	0	0	0		3.75	2
848	60.7598	2	1	66	63	1.59	1	1	1	1	1	2	0	0	0	0	0	3.75	3.75	1
852	41.3885	3	1	68	45	1.58	1	1	2	1	1	1	0	0	0	0	0		2.25	2
857	67.0277	2	2	55	62	1.6	1	1	2	1	1	3	0	0	0	0	0	2.25	1.755	1

## Sheet: %TTR
DN	groups	TTR1	TTR2	TTR3	TTR4	TTR5	TTR6	TTR7
1	1	0	1.7859	50.8929	67.2619	74.537	87.7232	92.0058
2	2	0	0	16.0715	44.0476	56.4815	79.0179	86.1765
3	3	50.0002	41.8368	20.9184	32.398	40.0132	24.8725	18.3271
5	1	0	0	44.898	63.2653	71.4286	86.2245	91.0299
7	3	0	40.8164	46.1225	64.0817	72.0635	44.9235	29.949
8	3	52.3808	51.0204	32.6531	55.1021	65.0794	59.0561	70.6723
9	2	0	0	0	0	0
10	2	38.4615	20.8793
11	2	0	42.8572	71.4286	52.381	40.7408	44.9405	64.1473
12	2	50.0002	78.5715	89.2857	92.8571	94.4444	97.3214	98.2558
13	2	0	0	42.8572	61.9048	70.3704	85.7143	90.2439
15	3	0	29.6704	21.9781	28.1859	44.1446	24.2421
16	3	0	38.0952	52.3809	34.9206	33.179	67.7827	74.4574
17	3	63.6365	35.0649	17.5325	32.0347	24.9158	17.9654	22.7706
18	3	0	52.3809	45.5782	30.3855	23.6331	54.6981	69.7988
19	3
20	2	0	0	32.1429	23.8095	18.5185	32.1429	27.102
21	3	0	1.7859	50.8929	67.2619	74.537	71.6518	73.4012
22	3
23	2	0	0	16.0715	23.9418	18.6214	51.1485	44.4787
24	2	0
25	3	0	0	38.0953
26	2	0	14.2858	57.1429	71.4286	77.7778	89.2857	84.5238
27	2	0	18.3674	21.2526	19.6106	17.1046	57.8004	65.1777
28	2	0	32.143	38.2937	44.5768	56.8931	79.2163	86.4664
29	2	0	46.4286	51.1365	67.4243	74.6633	87.7841	80.5468
30	3	0	21.4287	51.5306	34.3537	26.7196	26.1226	22.5033
31	2	0	40.8164	20.4082	40.0124	53.343	62.0285	75.2744
32	3	16.6669	43.8775	37.0648	35.821	27.8608	54.5043	35.4912
33	2	0	23.8095	32.0346	21.3564	35.9227	42.3199	60.2801
34	2	0	8.5716	54.2857	69.5238	76.2963	57.619	69.1085
35	3	62.9628	39.6824	20.9401	47.2934	59.006	62.3779	72.2725
36	1	0	0	21.4057	20.5043	29.0532	38.0397	58.6931
37	2	0	8.1633	46.9387	37.6417	40.7995	41.0998	53.1746
38	3	0	16.3265	38.9325	50.1308	61.2129	81.2991	76.6513
39	1	0	0	28.5715	52.381	62.963	75.5952	79.085
40	1	0	0	0	0	0	0	0
41	2	52.3808	55.7822	49.3198	57.2846	66.7769	83.9817	89.5695
42	2	50.0002	59.5238	29.7619	36.648	28.504	13.743	24.2414
44	3	18.0179	18.3041	46.652	56.4982	66.1653	51.544	66.5093
45	2	0
46	2	0	35.7144	65.3846
47	3	0	0	0	0	0	0	0
48	2	0	46.5305	23.2653	22.2562	39.5326	41.6876
49	2	55.5555	23.8095	39.5753	59.7169	68.6687	84.8938	68.458
50	2	0	0	0	27.8388	43.8747	41.8803
51	1	0	0	0	0	0	32.8571	30.4158
52	3	4.762	54.4216	52.2109	68.1406	75.2205	85.1956	64.8948
53	3	0	48.5714	42.1428	56.6667	66.2963	83.75	89.0361
54	3	0	48.5715	37.9221	25.2814	38.1819	56.5894	38.3024
55	1	0	39.2858	30.9524	33.1891	41.8631	50.5412	63.7245
56	3	0	40.8164	20.4082	36.7347	50.7937	76.2755	70.0166
57	2	66.6668	50.0001	51.1905	67.4603	74.6914	59.5833	66.7054
58	3	64.9121	37.2181	68.609	79.0727	83.7232	68.938	44.8898
61	3	0	31.4287	23.4286
62	3	0.0003	52.8572	26.4286	44.5342	56.8599	79.2003	86.456
63	3	0	0	35.7143	57.1429	66.6667	83.9286	89.5349
64	3	0	0.0001	50	50	53.7038	58.9881	58.7597
65	3	0	40.8164	39.3158	59.5438	68.5341	84.8289	90.1212
66	3	0	28.5715	40.4762	50.1134	61.1993	81.2925	87.3781
67	3	0	0	0
68	3	0	28.5715	64.2857	49.5238	40.0001	47.7232	44.7965
69	2	0	45.7144	28.5715	38.4616	52.1368	51.2882	52.0016
70	1	0	0	42.8572	61.9048	61.1111	29.4643	19.8795
71	3	0	17.6871	33.9351	55.9567	65.7441	83.4838	72.9662
72	2	0	9.5238	54.7619	64.2857	50	47.1429
73	3	0	38.0952	19.0476
74	1	0	33.6134	16.8067	11.2045	23.0003	62.8751	75.5413
75	3	0.0003	57.1429	78.5714	85.7143	88.8889	83.6905	89.3798
77	3	0	32.9671	16.4836	10.989	19.3215	61.1014	74.6707
78	2	0	8.7913	27.4725	18.315	14.245	6.8681	4.4723
79	3	0	14.2858	38.4615	25.641	34.0845	34.2907	22.3288
80	1	0	45.7144	72.8572	81.9048	85.9259	72.8896	62.1917
81	3	0	16.3265	44.5268	29.6846	36.5383	69.4024	57.6922
82	3	33.3336	71.4286	52.381	34.9207	27.1605	54.0293	70.0656
83	3	0
84	3	0	28.5715	41.5585	47.8115	43.9207	26.1364	17.019
85	3	0	28.5715	58.7302	48.6773	57.6132	67.0635	78.553
86	3	66.6668	28.5715	14.2858	9.5239	7.4075	55.3572	70.9302
87	3	0	37.5939	18.797	18.159	25.2348	48.6747	66.5789
88	3	0	42.8572	21.9781	29.439	45.1192	68.5613	60.3422
89	2	11.1113	33.3334	57.7382	71.8254	78.0865	89.4345	83.8178
90	3	0	51.4286	28.4921	30.2501	45.7501	73.8438	75.6037
91	3	0	40.4762	46.4285	30.9524	38.8889	18.75	12.2093
92	3	0	48.5714	41.5384
93	3	0	0	0	0	0	16.6667	10.8527
94	3	0	0	21.4286	44.0476	34.2593	31.8966
95	3	0	30.0751	26.3157
96	3	0	35.7144	23.2143	35.7144	50.0001	70.0255	45.598
97	2	0	30.6122	51.0203	34.0136	26.455	56.2075	71.4839
98	1	0	0
99	2	0	31.1688	65.5844	77.0562	82.1549	91.3961	76.2579
100	3
101	3	0	47.6191	23.8096	35.8484	50.1043	75.9431	83.9621
102	3	37.0369	33.4554	24.42	28.9784	44.761	50.2849
103	2	0
104	3	0	8.3334	29.7619	41.2699	34.8766	16.8155	38.3915
105	3	14.286	59.0636	29.5318	37.5451	50.3657	59.7993	66.381
106	1
107	1	0	0	12.4223	34.4721	49.0338	75.427	83.999
108	1	0	29.762	59.6862	73.1241	79.0965	89.9215	62.0419
109	3	0	35.7144	67.8572	59.5238	46.2963	46.4584
110	2	0	47.6189	23.8095	40.5483	53.7598	65.343	45.0767
111	2	0	14.2858	57.1429	71.4286	77.7778	89.2857	64.5311
113	2	0	0
114	3
115	2	0	0.0001	25.5102	36.7347	50.7936	47.7041	57.8073
116	3	80.0001	91.4286	74.2857	49.5238	49.6297	33.75	39.4768
117	1	0	0	33.9286	38.6592	30.0682	32.7196	28.05
118	2	0	0	0	19.8413	15.4321	14.1504	21.2297
120	3	0	0	28.5715	32.0106	32.3045	42.3986	62.4921
121	2	0	31.746	15.873	10.582	8.2304	40.5754	61.3049
122	3	0.0003	24.8448	12.4224	8.2816	6.4413	3.1056	2.0223
123	2	0	0.0001	50	66.6667	74.0741	74.1071	63.0233
124	2
125	3	0	42.8572	71.4286	80.9524	85.1852	92.8571	95.3488
126	2	0	33.6134	16.8068	15.9665	34.6406	24.9809	24.0362
127	2	0	0	0	16.6667	35.1852	68.75	49.031
128	3	0	19.0477	59.5238	73.0159	71.6049	34.5238	52.0487
129	2	0	34.2858	67.1429	78.0952	74.2088	41.0313	33.1581
130	2	0	0	0	20.6349	37.037	17.8571	11.6279
131	3	20.0003	65.7143	32.8572	33.2256	48.0643	74.9596	75.3989
132	1	0	0	0	5.291	26.3375	21.2302	39.4057
133	2	0.0003	57.1429	70
134	3	0	40.8164	32.3129	33.2303	48.068	74.9613	83.6958
135	2	0	0	19.8413	29.1006	22.6338	35.9127	58.2687
136	1	0	0	25.0001	43.3333	35.6437	20.5017	30.1866
137	3	0	33.6134	16.8067	11.2045	17.9739	12.6342	35.9401
138	1	0	0	32.1429	54.7619	64.8148	66.1706	53.553
139	3	0	14.2858	39.2857	26.1905	20.3704	34.9702	50.8929
140	3	62.9628	31.746	19.5997	45.6061	35.4714	61.1499	74.7023
141	1	0	0	0	0	0	7.3413	4.7804
142	3	0	38.0952	19.0476	14.43	33.4456	67.9113	79.105
143	2	50.0002	57.1429	28.5715	48.8096	60.1852	51.7857	35.2923
144	3	0	38.7755	69.3877	79.5918	84.127	61.6401	49.7572
145	3	0	28.5715
146	2	0	0.0001
147	3	0	0	14.2858	42.8572	55.5556	67.8571	44.1861
148	3	0	32.6531	32.517	42.4716	33.0335	38.2483	42.6672
149	3	0	31.4287	65.7143	72.381	56.2963	37.7521	54.2339
150	3	20.0003	65.7143	64.2857	73.0159	78.2052
151	1	0	33.3334	52.1978	68.1319	75.2137	88.0494	92.2182
152	2	0	0	13.3333	40.9091	53.5714	77.193	85.0575
153	3	66.6668	28.5715
155	2	0	0	0
156	2	0	22.8573	61.4286	74.2857	80	90.3571	93.7209
157	3	16.6669	64.2858	45.1299	44.9015	57.1456	79.338	86.5457
158	3	0.0003	57.1429	38.5715	25.7143	37.9013	70.0595	80.5039
159	3	62.5001	44.6429	50.4961	66.9974	74.3313	73.3383	74.4994
160	2	0	41.5585	28.4716	38.5299	39.8442	43.9555	52.7916
161	3	66.6668	28.5715	38.5715	25.7144	20.0001	48.9286	66.7442
163	2	0	0	0	30.6878	46.0905	74.0079	83.0749
165	2	11.1113	57.1428	28.5714	26.9841	43.2099	72.619	82.1705
166	2	20.0003	65.7143	45.3572	46.9048	58.7038	80.0893	82.3016
167	3	60.0001	82.8572	41.4286	27.6191	21.4815	57.0408	72.0266
168	1
169	3
172	3	0	32.6531
173	3	60.0001	82.8572	45.2748	49.2308	60.5129	80.9616	87.6029
174	1	0.0003	57.1429	78.5714	85.7143	88.8889	92.8571	86.7442
175	2	0	43.9559	21.978	24.1758	41.0257	71.5659	68.1127
176	3	0
178	3	37.5002	60.5159	30.258	20.172	15.6893	52.2073	60.7397
179	1	0	6.3493	53.1746	68.7831	75.7202	59.7222	38.8889
180	2	0	6.3493
181	2	0	27.2728	25.3247	34.026	48.6869	60.974	61.6182
182	2	33.3336	64.2858	32.1429	50.7937	46.9136	64.5833	76.938
183	3	42.8572	58.3673	29.1837	30.4677	45.9194	73.9254	83.0212
184	3	0	14.2858	25.0001
185	3	37.5002	56.0715	28.0358	22.8572	40.0001	71.0715	81.1628
186	3	0	30.7692	26.9231	35.409	49.7626	75.7784	67.9487
188	3	0	48.9796	42.6716	39.7856	30.9444	14.9196	9.7151
189	3	20.0003	25.7144	12.8572	10.5556	30.4321	66.4583	78.1589
190	3	0.0003	31.7461	15.8731	10.582	20.0824	61.4683	74.9096
191	3	33.3336	34.1615	17.0808	34.0063	48.6715	75.2523	83.8852
192	2	0	52.3809	76.1904	79.3651	61.7284	29.7619	19.3798
193	3	0	23.8095	61.9047	57.9365	45.0617	38.0208
194	2	0	11.4287	55.7143	49.2641	52.9135	27.2976	17.7752
196	2	0	0	0	22.2222	39.5062	41.6667
197	1	0	19.0477	59.5238	42.4603	40.4321	19.4941	12.6938
198	2	44.4445	31.746	34.7505	33.3711	48.1775	54.657	70.4744
199	2	0	0.0001	25.5103	17.0068	13.2276	34.3332	57.2402
200	3	0.0003	57.1429	46.4286	48.4127	58.3951	68.9286	79.7675
201	3	62.9628	31.746	15.873	10.582	27.4897	65.0397	77.2351
202	3	33.3336	42.8572	39.6826	59.7884	68.7243	84.9206	90.1809
203	3	0.0003	57.1429	47.479	31.6527	44.2484	31.1555	20.2873
204	2	0.0003	57.1429	78.5714	85.7143	88.8889	92.2619	60.0775
205	3	40.0002	55.2381	54.6032	36.4022	50.535	76.1508	84.4703
207	3	0.0003	57.1429	36.9048	24.6032	19.1358	43.4794	62.3196
208	3	51.5152	50.6494	44.7125	63.1416	71.3324	86.1781	90.9997
210	3	55.5555	66.6666
211	3	0	19.0477	30.303	20.202	28.9402	13.9533	9.0859
212	3	38.4615	53.8461
213	3	0
214	3	30.3029	24.6753
215	3	0
217	2	0	21.164	27.2487	51.4991	62.2771	40.2943	26.2382
221	2	58.3335	82.1429	47.3215	44.079	34.2837	58.4939	72.9728
222	3	0	40.8162	20.4081	13.6054	15.873	48.1292	31.34
224	3	16.6669	64.2858	32.1429	21.4286	16.6667	14.2857	24.4186
225	3	64.2858	38.9797
227	2	0	31.7461	40.873	27.2487	31.3787	66.9147	78.4561
228	3	33.3336	71.4286	85.7143	90.4762	92.5926	96.4286	93.4108
229	1	0	0	44.0476	29.3651	22.8395	11.0119	38.5659
230	3	0	35.7144	17.8572	31.9728	36.8335	33.8305	55.887
233	3	0.0003	38.0952	39.2858	28.1513	29.5991	43.0485
234	2	0.0003	35.7142	17.8571	33.1087	47.9735	57.3833	37.3659
236	1	0	33.3334	66.6667	52.7778	56.3272	64.6577	46.7997
237	2	46.6668	34.2858	17.1429	33.544	26.0898	29.7783	27.2927
238	2	0	35.7144	17.8572	36.2435	50.4116	39.3056	25.5943
240	3	0	28.5715	26.4286	22.381	39.6297	70.8929	81.0465
241	1	0	0	0	0	0	0	0
245	3	4.762	59.1836	42.0918	28.0612	21.8254	53.3801	37.0847
246	2	0	20.7793	60.3896	73.5931	79.4613	54.9783	49.6579
289	3	15.3846	6.5934	5.7692
290	3	0	40.0001	70	51.4286	52.1212	54.4156	35.4334
291	3	33.3336	49.4505	24.7253	19.8849	34.3212	68.3335	79.3799
292	2	0	0.0001	50	66.6667	63.7037	66.978	78.4973
293	3	0	0	14.2858	42.8572	37.0371	17.8572	11.6279
294	2	0	14.2858	57.1429	71.4286	77.7778	46.4286	50.1661
295	2	28.5716	69.3878	84.6939	89.7959	92.0635	96.1735	97.5083
296	2	66.6668	78.5716	89.2858	92.8572	94.4445	45.5357	29.6512
297	3	0	0.0001	50	66.6667	74.0741	87.5	74.4186
298	3	0	14.2858	57.1429	71.4286	77.7778	89.2857	93.0233
299	1	0.0003	57.1429	78.5714	85.7143	88.8889	94.6429	96.4706
300	2	0	27.2108	13.6054	9.0703	26.6843	12.8657	28.7477
301	2	0	0	38.0953	58.7302	67.9012	84.5238	86.8217
302	2	0	0	0	0	0	0	0
303	2	0	19.0477	59.5238	73.0159	79.0123	89.8809	93.254
304	1	0	47.6191	73.8095	82.5397	86.4197	83.4524	55.6349
331	3	0	0.0001	0.0001	26.407	42.761	52.7597	34.3552
332	2	61.5385	83.5165	62.088	74.7253	80.3419
337	3	0	31.7461	51.5872	58.2011	67.4897	84.3254	89.7933
339	2	25.0003	67.8572	60.7143	40.4762	35.926	35.1786	46.3289
341	3	0	47.6191	44.6428	29.7619	27.855	65.2158	77.3498
342	3	0	47.6189	23.8095	15.873	25.8533	64.2507	76.7214
343	2	0	19.0477	59.5238	46.3492	50.8642	49.5238	32.2481
344	2	0	0	17.8572	45.2381	57.4074
345	2	0	0	0	0	8.0516	14.5396	35.6581
348	1	0	34.2858	20.7143	13.8096	13.5898	31.0134	30.8537
349	2	0	45.7144	41.6072	46.1905	58.1482	75.9524	51.8799
350	2	0	42.8572	32.5397	21.6931	31.4694	66.9585	53.4846
351	1	0	36.7347	68.3673	78.9115	83.5979	92.0918	82.5965
361	2	0	41.5585	33.0241	47.4129	36.8767	17.7799	42.1165
362	2	0	42.8572	23.8096	15.8731	12.3457	25.4677	26.855
363	3	0	39.2858	69.6429	71.6667
364	3	58.3335	35.7144	48.9797	55.2722	65.2117	66.1353	77.9485
365	2	0	0	40.4762	60.3174	69.1358	85.119	89.9598
366	3	0.0003	51.9481	70.0217	80.0144	84.4557	84.4697	75.0639
368	2	0	19.0477	28.5714	37.3016	51.2346	49.7024	58.3333
369	2	0
370	2	66.6668	79.365	39.6825	56.6138	66.2552	33.7302	27.3752
371	3
372	2	0	0	23.3766	48.9177	60.2693	39.3381	53.5225
373	2	0	39.2858	69.6429	79.7619	81.6137	46.2176	46.6327
374	3	0	24.4898	62.2449	74.8299	80.4233	90.5612	93.8538
376	3	42.8572	54.7309	49.5878	50.9156	59.5085	80.4773	87.2875
377	2	0	35.7144	53.5714	35.7143	42.0635	62.2449	63.9496
378	3	0	38.0952	69.0476	79.3651	83.9506	92.2619	94.9612
379	2	0	0	30.3572	53.5715	60.1852	38.2015	49.294
380	2	23.8096	67.3469	62.2448	41.4966	47.8307	39.1327	60.3655
381	2	0	0	4.1667	19.8413	16.6667
382	2	0	52.3809	67.7489	45.1659	43.1063	72.5691	71.8667
383	3	0	28.5715	32.4675	25.0464	41.7028	55.821	71.2323
384	2	0	53.5715	55.9066	37.2711	37.0133	56.0154	69.2108
385	1	4.762	59.1836	79.5918	86.3945	89.418	94.8979	72.2591
387	2	0	0	0	31.746	35.8024	26.1261
388	1	0	0	14.2858	16.7388	13.0191	31.5479
389	3	0	0	26.9231
403	3	42.8572	54.7309	27.3655	18.2437	25.3007	63.9842	76.5479
404	3
405	2	0	47.6191	51.5872	34.3915	38.9997	70.5891	80.8487
406	1	0	0	0
407	3	0	28.5715	14.2858	28.5715	44.4445	43.0804	43.5562
408	2	0	30.7692	26.0989	17.3993	33.9032	34.7985	49.4037
409	3	37.5002	73.2143	36.6072	42.4247	32.997	15.9093	10.3595
410	2	0	0	31.25	25.2778	19.6605	27.7828	18.0911
411	2	0	39.5177	25.8813	33.9209	38.8829	70.5328	80.8121
412	3	0	40.8162	20.4081	27.0975	40.2116	57.2846	61.0225
413	2	0	31.746	40.873	60.582
414	3	33.3336	65.0793	32.5397	44.1421	34.3328	23.845	15.527
415	3	0	0	0	17.2619	14.1667	36.5923	23.8275
416	2	16.6669	45.2381	22.6191	33.2612	48.0921	39.8539	25.9514
417	3	33.3336	44.7619	22.381	14.9207	19.4239	57.1825	56.1794
418	2	0	0
419	2	0	0	33.9286	55.9524	65.7408	83.4821	89.2442
420	3	0	40.8164	68.0272	45.3515	40.2117	71.1735	81.2292
421	3	58.8231	25.21	21.4286	31.4286	24.4444	27.5	32.3333
422	2	0	26.5307	63.2653	75.5102	75.3968	71.4711	73.1866
423	3	20.0003	65.7143	42.8572	28.5715	22.2223
424	1	0	15.5844	31.1255	29.9078	23.2616	29.5062	33.4253
433	3	0	43.5714
434	3	53.8462	80.2197	90.1099	91.8192	80.057	90.3846	85.2117
435	2	28.5716	69.3878	63.2653	54.7082	42.5508	41.0312
436	1	0	0	49.2063	53.0423	61.0082	81.2004	87.7584
437	3	0	0	16.6667	23.8095	18.5185	60.7143	65.2654
438	2	0	22.8573	42.8572	28.5715	22.2223	51.7857	68.6047
439	1	10.0003	61.4286
440	1	50.0002	21.4287	30.5556	35.8466	50.1029	75.9425	67.8561
441	1	50	75	86.6667	77.2727	64.2857	36.8421
442	1	0	25	53.3333	68.1818	67.8571	52.6316	68.9655
443	2	0	37.5	66.6667	59.0909	67.8571	78.9474	51.7241
444	1	0	0	5.3572	23.545	35.7778
445	3	0	25.7144	41.4285	60.4233	69.2181	85.1587	90.3359
446	2
447	3	66.6668	66.6666	33.3333	22.2222	17.284	22.7041	19.7101
448	2	50.0002	62.2449	78.5251	85.6834	88.8649	94.6313	83.3963
450	3	0	9.5238	54.7619	69.8413	76.5432	88.6905	92.6357
451	2	0	0.0001	50	58.7302	59.5679	49.5536	36.9186
452	2	0	43.9559	36.2638	57.5092	66.9516	84.0659	89.6243
453	2	33.3336	52.3811	26.1906	17.4604	13.5803	41.6171	61.9832
454	3	0	51.4286	75.7143	57.6191	46.4609	54.8264
455	2	0	0	0	0	0	44.4197	63.8081
456	1	46.6668	59.2856	29.6428	34.8718	49.3447	75.5769	74.0419
457	2	0	14.2858
481	2	0	51.0204	25.5102	17.0068	13.2275	47.449	50.6645
484	2	0	21.4287	42.8573	61.9048	70.3704	85.7143	90.6977
485	3
487	2	0	44.2858	28.6364	44.4878	56.8238	41.7516	60.6999
488	3	55.5555	80.9523	90.4761	93.6508	82.0987	90.4762	83.4496
506	2	4.762	59.1836	79.5918	86.3945	89.418	94.8979	86.2126
507	2	11.1113	61.9048	63.0952	53.6282	63.933	82.6106	54.9557
508	3	0	12.5001	56.25	70.8333	55.0926	68.2292	44.4283
509	3	0	54.2858	77.1429	84.7619	88.1482	63.2143	74.4609
510	3	0	28.5715	64.2857	42.8572	40.7408	25	46.8024
511	3	0	21.164	16.4609
512	2	0	32.6531	66.3265	77.551	82.5397	91.5816	94.5183
513	2	0	32.6531	43.5993	29.0662	30.0145	57.6855	37.5627
514	2	0	34.2858	67.1429	78.0952	82.963	40	41.7442
515	2	0	34.2858	67.1429	78.0952	82.963	91.7857	92.3333
516	3	60.0001	29.796	18.1614	34.664	27.4239	40.0729	26.094
517	1	0	22.8573	61.4286	68.8096	60.3969	75.7717	58.9189
518	2	0	0.0001	50	55.1021	65.0794	83.1633	89.0365
519	2	0	0.0001	50	66.6667	74.0741	69.1326	65.1717
520	1	0	17.143
521	2	0	11.4287	55.7143	70.4762	72.0988	83.2738	85.6202
522	2	0	35.7144	67.8572	78.5714	83.3333	91.9643	77.3256
523	2	0	19.0477	59.5238	73.0159
524	3	33.3336	51.9481	25.9741	29.8161	45.4125	73.681	82.8621
525	3	0	51.2819	25.641	25.0306	41.6904	71.8865	81.6935
526	2	0	42.8572	71.4286	80.9524	85.1852	92.8571	95.3488
527	3	0	44.6429	51.4424	67.6283	52.5998	72.0868	46.9402
528	2	0	0	0.0001	33.3334	48.1482	57.7381	61.2403
529	2	0	25.3968	62.6984	75.1322	69.5473	34.3958	54.5678
530	2	0	26.7858	25.9979	17.3319	32.9249	67.6602	78.4401
531	1	0	0	45.4545	63.6364	71.7172	55.2922	59.7584
532	3
533	1
534	3	0	0	35.7143	57.1429	66.6667	33.9286	53.4884
535	3	14.9253	8.9552
536	2	50.0002	78.5715	62.1428	41.4286	32.2222	50.2976	59.4961
537	3	0	9.5238	54.7619	69.8413	76.5432	88.6905	84.4961
538	2	0	0	35.7143	41.2698	36.0494	40.4579	31.5772
539	3	0	43.9559	21.978	14.652	32.6923	24.3933	41.4654
540	3	0	32.6531	59.1837	69.3878	76.1905	88.5204	92.5249
541	3	0	31.746	15.873	27.5463	43.6471	38.306	57.5016
542	2	0	0.0003
543	3	0	38.0952	28.5714	19.0476	34.0067	55.2354	68.913
544	3	0	14.2858	57.1429	59.5239	46.2964	58.0358	72.6744
545	3	0	0	36.6072	57.7381	67.1296	49.628	55.1841
547	3	0	19.0477	59.5238	73.0159	79.0123	80.4654	81.9174
548	2	0	0	46.4286	64.2857	72.2222	86.6071	90.8139
549	2	0.0003	57.1429	42.8572	50.6494	61.6162	81.4935	87.9493
550	2	0	42.8572	71.4286	80.9524	85.1852	85.7143	87.2093
552	3	0	54.2858
553	3	0	51.4286	75.7143	62.381	64.5679	82.9167	88.876
554	1	0	33.6134	58.8702	72.5801	63.8586	62.9318	51.6046
555	2	31.2502	35.4709	67.7355	78.4903	83.2702	91.9339	81.7501
556	1	0	31.7461	32.5397	22.5589	39.7681	20.9596	46.4554
557	3	0	14.2858
558	3	0.0003	51.9481	25.9741	34.3228	48.9178	36.0854	31.5747
559	3	0	0	26.7858	49.6032	47.8395	74.8512	83.624
577	3	0.0003	57.1429	76.9231
578	3	16.6669	37.5002
579	3	0.0003	57.1429	78.5714	85.7143	79.0123	83.3333	89.1473
580	2	0.0003	38.0952	19.0476	12.6984	22.8395	62.7976	75.7752
581	1	0.0003	57.1429	52.381	64.0874	72.0679	86.5328	90.8029
582	3	28.5716	69.3878	50.7653	47.381
583	2	57.1428	38.2039	19.102	25.266	32.6143	67.5105	66.081
584	2	0	30.6122	15.3061	19.7279	15.344	7.398	5.9801
585	1	39.3939	74.0259	87.0129	91.342	78.4512	37.8247	24.63
586	3	0	47.2381	23.6191	17.5601	22.9171	35.1565	43.2414
587	2	0	31.746	15.873	10.582	19.3416	48.0159	61.208
588	1	0	47.6191	54.762	69.8413	68.3951	32.9762	21.4729
589	2	0	0	0	0	7.9365	55.6122	71.0963
590	3	0	43.9559	21.978	31.3187	46.5812	74.2445	83.229
591	2	0	33.3334	49.5238	34.6666
592	2	0	35.7144	33.7912	48.718	60.114	80.7692	87.4776
593	1	0	0	14.2858	20
594	3	0	28.5715	64.2857	76.1905	81.4815	91.0714	94.186
596	2	0	0	17.8572	45.2381	57.4074	79.4643	81.4516
597	2	0	36.3637	24.4318	16.2879	26.0017	23.9205	44.4521
600	2	0	0	33.3333	22.2222	21.3992	43.5967	35.902
601	3	50.0002	54.3956	45.055	63.37	71.51	53.2549	69.5613
602	3	0	28.5715	39.2858	26.1905	20.3704	9.8214	6.3954
603	3	0	0	36.6072	57.7381	67.1296	84.1518	89.6802
604	2	0	1.7859	50.8929	67.2619	74.537	87.7232	92.0058
605	1	0	38.0952	69.0476	46.0317	35.8025	17.2619	40.3101
606	2	0	48.9796	74.4898	82.9932	86.7725	93.6224	95.8472
608	2	28.5716	69.3878	47.1939	31.4626	24.4709	11.7985	9.4746
609	2	0	30.3572	58.0357	52.0238	62.6852	82.0089	67.1221
610	1	0	0	0	0	7.4074	55.3572	50
612	3	33.3336	71.4286	85.7143	90.4762	88.8889	42.8571	28.5714
613	1	0	38.8889	27.7778	51.8519	54.0404
615	2	0	42.8572	30.9524	39.6826	53.0865	77.381	85.2713
616	1	25	50	26.6667	18.1818	14.2857	7.0175	18.3908
617	3	19.0476	12.559
618	3	0	43.9559	32.3676	50.1498	39.0054	38.4491	43.4942
619	1	0	0	42.8572	61.9048	70.3704	60.7143	72.6744
620	3	0	28.5715	33.5165	41.392	54.416	78.022	53.7557
621	2	14.286	63.2653	81.6327	87.7551	90.4762	81.7177	88.0952
622	3	0	0	42.8572	61.9048	70.3704	85.7143	62.7907
623	2	0	39.8268	19.9134	13.2756	29.6671	66.0895	77.9187
624	3	11.1113	61.9048	80.9524	87.3016	90.1234	95.2381	96.8992
625	2
626	1	0	42.8572	61.4286	68.3334	75.3704	69.375	61.6667
627	1	0	6.1226	53.0612	68.7075	75.6614	53.0612	46.7608
628	1	0	0	0	0	0	0	25.5814
629	2	0	30.6121	15.3061	10.5442	10.582	20.1166
630	3	0	42.8572	23.7245	28.9116	33.0281	60.6947	59.6299
631	2	0	52.3809	36.1905	43.1746	37.284	61.7262	49.2054
632	2	0	0	0	9.5239	29.6297	66.0714	76.5432
635	1	0	30.7692	65.3846	61.05	47.4834	25.641
636	1	0	0	0	0	16.0494	36.3095	55.0388
637	2	20.0003	60.0001	62.143	49.762	55.8755	78.7257	86.147
638	2	16.6669	64.2858	82.1429	88.0952	90.7407	63.3929	73.8372
639	1	0	0	33.3333	38.8889	30.2469	14.5833	9.6078
640	2	14.815	22.6757	27.6383	51.7588	43.0346
641	2	0	0	46.0318	64.0212	72.0165	52.0808
642	2	0	0	16.2338	20.3464	38.0472	57.1834	37.2357
643	2	0	50.0001	75	83.3333	87.037	93.75	95.9302
645	3	20.0003	65.7143	67.1605
646	1	0	27.2108	13.6054	9.0703	7.0547	15.693	34.9544
647	1	0	0	0	0	0	16.0714	10.4651
648	2	0	19.0477
649	2	0.0003	30.6122	27.8272	18.5515	32.6625	15.748	40.3902
650	3	23.8093	42.4621	45.0405	51.4556	44.6507	41.5713
651	3	0
653	3	0	31.4287	65.7143	77.1429	82.2222	87.8571	57.2093
654	2	33.3336	47.6191	23.8096	28.7982	44.6208	73.2993	82.6135
655	1	0	0	0	0	0	0	0
656	3	0.0003	57.1429	40.4762	26.9841	20.9877	16.6667
658	3	44.4445	76.1905
661	3	0	21.4287	60.7143	73.8095	79.6296	65.1786	42.4419
662	3	0	0	15.3847
663	1
664	3
665	3	0	12.6984	49.074
666	1	0	24.0603	23.9234
668	2	0	35.7144	67.8572	78.5714	83.3333	91.9643	94.7674
669	2	23.0769	67.0329	77.3939	51.596	43.3406
670	3	44.4445	76.1905	88.0952	92.0635	77.6655	66.6126	61.9157
671	2	0	35.7144	18.6509	45.7673	57.819	47.877	49.0052
672	3	40.0002
673	3	0	0.0001	50	66.6667	64
674	2	40.0002	40.0001
675	2	0	0	28.5715	52.381	62.963
676	3	62.5001	59.7223
677	2	0	0	0	0	0	0	9.6195
678	3	11.1113	21.5321	29.5631	19.7087	15.329	12.9338
679	1	0	0	23.8096	49.2064	60.4938	80.9524	87.5969
680	2	0	14.2858	45.7143	39.1343	40.8082	71.4611	52.5228
709	2	0	1.2987	50.6493	43.29	33.67	16.2338	15.674
710	2	66.6668	85.7143	87.6623	58.4415	46.8791	49.3881	67.0434
711	3	0	38.0952	69.0476	66.8651	52.0062	44.9157	60.6839
712	2	0	0
722	3	0	40.8164	20.4082	20.7483	16.1376	15.0247
724	2	0	28.5715	64.2857	76.1905	81.4815	91.0714	94.186
725	2	0	42.8572	43.6508	40.2117	53.498	77.5794	85.0529
726	3	0.0003
727	2	52.6315	22.5564	39.8497	59.8998	59.5516	28.7124	45.3321
729	3	0	48.9796	74.4898	64.4747	65.2467	58.244	69.903
730	2	0.0003	35.7142	36.6541	24.4361	19.0058	53.2962	48.1929
731	3	0	28.5715	48.9011	39.2675	52.7636	77.2253	85.17
732	3	0	40.8164	48.1859	32.1239	24.9853	12.0465	39.2396
733	2	0	42.8572	71.4286	80.9524	85.1852	55.8673	40.6308
734	3	33.3336	71.4286	85.7143	90.4762	90.1234	87.2024	91.6667
735	3	58.9745	82.4176	91.2088	94.1392	95.4416	97.8022	70.5586
736	2	58.3335	64.2859	75.0001	50.0001	56.8784	79.2092	56.0026
737	3	28.5712	27.483	28.0272	18.6848	14.5326	54.0306	54.8371
738	3	23.8096	67.3469	83.6734	89.1156	91.5344	50.3826	34.4077
739	3	0	0	0
740	1
741	3	41.6669	17.8573	25.1624	16.7749	29.5081	66.0128	50.5496
742	3
743	3	0	17.4604	58.7302	72.4868	78.6008	89.6825	93.2817
744	3	16.6669	64.2858	50.5102	33.6735	47.8836	74.8725	83.2483
745	2	39.3939	52.5972	60.4256	73.6171	79.4799	90.1064	93.4043
747	3	0	19.0477	59.5238	73.0159	79.0123	89.8809	84.4961
748	3	55.5555	38.0952	33.3334	55.5556	65.4321	83.3333	86.0697
749	3	0	0	17.1429	18.5715	32.0371	33.127
750	3	28.5716	69.3878	84.6939	89.7959	92.0635	77.2449	61.8712
751	3	0	0	42.8572	61.9048	70.3704	85.7143	84.3023
752	1	0	16.3265	58.1632	72.1088	57.9365	68.4694
753	2	0	0
754	2	0	40.8162	45.9183	30.6122
755	2	0	24.8447	28.6561	19.1041	14.8587	7.164	4.665
756	2	0	0	42.8572	61.9048	70.3704	85.7143	90.4762
757	3	0	0	14.2858	9.5239	13.8402	31.485	38.282
758	2	0	0	14.2858	41.2698	46.3438	22.3443	17.1925
759	2	0.0003	57.1429	45.3782	45.7284	57.7887	79.6481	86.7476
760	1	0	0	27.5511	51.7007	60.119	28.986	45.2312
761	3	55.5555	80.9523	47.619	48.4127	59.8766	80.6548	87.4031
762	3	0	31.1688	37.8066	25.2044	33.8892	68.1251	79.2443
763	2	46.6668	77.1429	88.5714	92.381	94.0741	97.1429	92.6024
764	2
765	2	0	16.3265	58.1632	72.1088	78.3069	67.2194	43.7708
766	3	0	0	0	20.7283	30.9368	14.916	9.7127
767	2	0	15.306	7.653	29.3444	28.5847	55.5027	49.5134
768	3	0	28.5715	35.3175	23.545	23.6038	48.8804	61.8032
769	2	45.4542	42.3377	71.1688	80.7792	85.0505	92.7922	95.3065
770	3	0	32.6531	59.1837	39.4558	44.4926	55.3803	62.2244
771	3	0	0	0	30.3572	45.8334	32.2173	27.9554
772	1	0	32.6531	57.7551	38.5034	29.9471	28.1293	31.495
773	2	0	0.0001	43.5065	50.4329	56.5095	71.2933	51.0747
774	3	0	34.2858	60.8929	40.5953	34.6337	49.0963	63.0744
775	2	0	33.6134	16.8067	11.2045	11.801	5.6898	14.5577
776	3	0	0	45.5358	63.6905	71.7593	86.3839	91.1337
777	2	50.0002	78.5715	89.2857	75.7142	58.8889	42.2818	30.2455
778	2	43.4782	18.6335	9.3168	28.3065	23.0743	11.1251	7.2443
779	3	0	28.5715	35.119	39.7393	53.1305	58.6522	67.8433
780	3	0	51.9481	75.974	83.9827	87.5421	93.9935	96.0888
781	2	0	35.7144	34.5238	39.5425	52.9775	33.3158	49.819
782	1	0	0	12.3152	19.7748	37.6026	69.9155	78.9151
783	2	28.5716	69.3878	64.6938	43.1292	47.4339	52.0365	41.9651
784	3	40.0002	55.2381	70.4762	60.7407	47.2428	45.3109
785	2	0	38.0952	69.0476	79.3651	83.9506	92.2619	82.1705
786	3	0	41.5585	22.299	14.866	11.5624	14.7254	38.1601
787	1	33.3336	44.8979	42.2903	28.1936	44.1505	30.2154	23.828
788	2	0.0003	35.7142	17.8571	23.499	40.4992	71.3121	81.3195
789	2	0.0003	42.0168	21.0084	33.0533	47.9303	57.9307	37.7223
790	3	0	0	19.8412	13.2275	10.288	6.746	25.0646
791	3	0	44.4328	22.2164	31.4777	46.7048	74.3041	83.2678
792	3	32.2579	32.8725	38.4143	50.4395	48.4899	23.3791	43.6289
794	2
796	3	0	50.0001	35.989	32.156	47.2324	74.5585	83.4334
797	3	0	33.3334	66.6667	47.619	37.037	27.3214	17.7907
798	3	0	0	0	0	0	41.0715	57.907
799	3
800	3	0	21.4287	59.5238	64.8526	72.6632	86.8197	91.4175
802	2	0	14.2858	57.1429	66.6667	51.8519	73.8095	82.9457
805	2	0	23.8095	61.9047	74.6032	80.2469	84.9206	90.1809
806	3	0	19.0477	36.7965	40.404	31.4254	36.5801	23.8196
807	2	0	43.9561	21.9781	14.6521	33.6183	16.8432	44.5621
808	2	28.5716	69.3878	82.496	63.2789	49.2169	28.1939	24.2901
809	3	0	0.0001	50	36.3568	34.4055	35.8294	24.2029
810	3	28.5716	44.8979	22.449	31.9303	47.0569	31.5827	54.9251
811	3	0	0	35.7143	57.1429
813	2
814	3	0	28.5715	28.5715	31.9728	47.09	74.4898	83.3887
816	2	0	37.3627	20.1099	22.9305	32.6496	15.7418	20.0183
823	2	0	0	40	43.3334	33.7037	31.6721	55.5074
824	2	0	0.0001	32.9671
825	3	28.5716	69.3878	41.8368	27.8912	21.6932	35.2892	57.8627
826	2	0	25.3968	50.4535	55.0643	46.5315
827	2	0	35.1648	26.1538	38.2151	51.9451	63.6929	46.08
828	3	0	47.6191	73.8095	79.6825	61.9753	78.6905	86.124
829	2	0
830	1	0	0
831	2	0	2.2859	20.0001	17.9417	13.9546	6.7281	25.3113
832	1	0	0	0	0	0	0	0
833	2	0	0.0002
834	2	25.9259	68.2539	46.3718	39.2479	46.3286	74.1227	58.7311
836	2	0
837	2	0	0	29.5918	28.6565	22.2884	55.389	54.5058
838	2	0	0	48.5715	56.1905	55.2778	26.6518	17.3547
839	2	0	35.0649	19.4805	12.987	10.101	36.1201	58.4038
845	2
848	2	0	42.8572	71.4286	66.3493	73.8272	87.381	91.783
852	3	62.5001
857	2	0	23.8095	25.7441	50.4961	61.4969	64.3229	46.9235

## Sheet: first time to therapeutic
DN	The first time to reach therapeutic INR
1	8
2	14
3	3
5	9
7	5
8	3
9
10	2
11	5
12	3
13	9
15	6
16	6
17	3
18	5
19
20	11
21	9
22
23	15
24
25	11
26	7
27	7
28	6
29	5
30	7
31	5
32	4
33	7
34	8
35	3
36	9
37	8
38	7
39	11
40	23
41	3
42	3
44	2
45
46	6
47
48	5
49	3
50	17
51	28
52	4
53	5
54	5
55	6
56	5
57	2
58	3
61	6
62	4
63	10
64	8
65	5
66	6
67
68	6
69	5
70	9
71	7
72	8
73	5
74	5
75	4
77	5
78	8
79	7
80	5
81	7
82	3
83
84	6
85	6
86	2
87	6
88	5
89	4
90	5
91	6
92	5
93	35
94	12
95	6
96	6
97	6
98
99	6
100
101	5
102	2
103
104	8
105	4
106
107	10
108	5
109	7
110	5
111	8
113
114
115	8
116	2
117	11
118	17
120	11
121	5
122	4
123	8
124
125	5
126	5
127	20
128	7
129	6
130	19
131	4
132	21
133	4
134	6
135	11
136	12
137	6
138	12
139	7
140	3
141	30
142	5
143	3
144	6
145	6
146	8
147	13
148	6
149	6
150	4
151	6
152	14
153	2
155
156	7
157	4
158	4
159	3
160	6
161	2
163	16
165	4
166	4
167	3
168
169
172	6
173	3
174	4
175	5
176
178	3
179	8
180	8
181	7
182	3
183	3
184	8
185	3
186	6
188	5
189	4
190	4
191	3
192	5
193	7
194	8
196	18
197	7
198	3
199	6
200	4
201	3
202	3
203	4
204	4
205	3
207	4
208	3
210	3
211	7
212	3
213
214	2
215
217	5
221	3
222	5
224	4
225	3
227	6
228	3
229	10
230	5
233	4
234	4
236	6
237	3
238	5
240	6
241
245	4
246	7
289	2
290	6
291	3
292	8
293	15
294	7
295	4
296	2
297	8
298	7
299	4
300	5
301	10
302
303	7
304	5
331	5
332	3
337	6
339	4
341	5
342	5
343	7
344	15
345	16
348	6
349	5
350	5
351	6
361	6
362	5
363	6
364	3
365	10
366	4
368	7
369
370	2
371
372	14
373	6
374	7
376	3
377	6
378	6
379	13
380	4
381	15
382	5
383	6
384	5
385	4
387	16
388	15
389	11
403	3
404
405	5
406
407	5
408	6
409	3
410	11
411	6
412	5
413	5
414	3
415	19
416	4
417	3
418
419	11
420	6
421	2
422	7
423	4
424	7
433	5
434	3
435	4
436	9
437	13
438	7
439	4
440	3
441	3
442	6
443	6
444	16
445	7
446
447	2
448	3
450	8
451	8
452	5
453	3
454	5
455	38
456	3
457	7
481	5
484	7
485
487	5
488	3
506	4
507	4
508	8
509	5
510	6
511	5
512	6
513	6
514	6
515	6
516	3
517	7
518	8
519	8
520	7
521	8
522	6
523	7
524	3
525	5
526	5
527	5
528	15
529	7
530	7
531	9
532
533
534	10
535	2
536	3
537	8
538	10
539	5
540	6
541	5
542	5
543	6
544	7
545	11
547	7
548	9
549	4
550	5
552	5
553	5
554	6
555	2
556	6
557	7
558	4
559	12
577	4
578	4
579	4
580	4
581	4
582	4
583	3
584	6
585	3
586	5
587	5
588	5
589	27
590	5
591	6
592	6
593	13
594	6
596	14
597	6
600	10
601	3
602	6
603	11
604	8
605	6
606	5
608	4
609	6
610	26
612	3
613	6
615	5
616	2
617	2
618	5
619	9
620	6
621	4
622	9
623	5
624	4
625
626	5
627	8
628	65
629	5
630	5
631	5
632	22
635	6
636	24
637	4
638	4
639	13
640	4
641	9
642	11
643	5
645	4
646	6
647	55
648	7
649	4
650	2
651
653	6
654	3
655	90
656	4
658	3
661	7
662	12
663
664
665	8
666	7
668	6
669	4
670	3
671	6
672	3
673	8
674	3
675	14
676	3
677	84
678	4
679	13
680	7
709	9
710	2
711	6
712
722	5
724	6
725	5
726	4
727	2
729	5
730	4
731	6
732	6
733	5
734	3
735	3
736	3
737	2
738	4
739
740
741	2
742
743	7
744	4
745	3
747	7
748	3
749	13
750	4
751	9
752	7
753
754	5
755	7
756	9
757	15
758	15
759	4
760	12
761	3
762	6
763	3
764
765	8
766	19
767	7
768	6
769	2
770	6
771	16
772	6
773	9
774	6
775	5
776	9
777	3
778	3
779	6
780	5
781	6
782	9
783	4
784	3
785	6
786	6
787	3
788	4
789	4
790	10
791	5
792	2
794
796	5
797	6
798	16
799
800	7
802	7
805	7
806	7
807	5
808	4
809	8
810	4
811	11
813
814	6
816	6
823	10
824	8
825	1
826	7
827	6
828	5
829
830
831	8
832	23
833	6
834	4
836
837	12
838	9
839	6
845
848	5
852	2
857	6

## Sheet: ADR
DN	CrCL	GROUPS	ADR	BLEEEDING	Death	Thromboembolism	Bleed	bleed_mild	bleed_moderate	bleed_severe
1	116.693	1	0	0	0	0	0	0	0	0
3	58.6438	3	0	0	0	0	0	0	0	0
5	100.337	1	0	0	0	0	0	0	0	0
7	54.1284	3	0	0	0	0	0	0	0	0
8	32.7152	3	0	0	0	0	0	0	0	0
9	72.0033	2	0	0	0	0	0	0	0	0
10	61.3653	2	0	0	0	0	0	0	0	0
11	63.6461	2	0	0	0	0	0	0	0	0
12	80.4788	2	0	0	0	0	0	0	0	0
13	63.5697	2	0	0	0	0	0	0	0	0
16	45.5379	3	0	0	0	0	0	0	0	0
17	48.7699	3	0	0	0	0	0	0	0	0
18	57.3632	3	0	0	0	0	0	0	0	0
19	41.1689	3	0	0	0	0	0	0	0	0
20	65.0995	2	0	0	0	0	0	0	0	0
21	46.1109	3	0	0	0	0	0	0	0	0
22	40.6883	3	0	0	0	0	0	0	0	0
23	85.1025	2	0	0	0	0	0	0	0	0
24	77.3061	2	0	0	0	0	0	0	0	0
25	41.3037	3	0	0	0	0	0	0	0	0
26	86.9241	2	0	0	0	0	0	0	0	0
27	65.3647	2	0	0	0	0	0	0	0	0
28	71.7281	2	0	0	0	0	0	0	0	0
29	84.7056	2	0	0	0	0	0	0	0	0
30	56.8572	3	0	0	0	0	0	0	0	0
31	61.7681	2	0	0	0	0	0	0	0	0
32	57.861	3	0	0	0	0	0	0	0	0
33	74.8166	2	0	0	0	0	0	0	0	0
34	68.4257	2	0	0	0	0	0	0	0	0
35	55.1533	3	0	0	0	0	0	0	0	0
36	97.1656	1	0	0	0	0	0	0	0	0
37	71.2539	2	0	0	0	0	0	0	0	0
39	94.2698	1	0	0	0	0	0	0	0	0
40	169.695	1	0	0	0	0	0	0	0	0
41	77.4797	2	0	0	0	0	0	0	0	0
42	70.2061	2	0	0	0	0	0	0	0	0
44	58.7483	3	0	0	0	0	0	0	0	0
45	83.6491	2	0	0	0	0	0	0	0	0
46	60.803	2	0	0	0	0	0	0	0	0
47	57.6349	3	0	0	0	0	0	0	0	0
49	77.934	2	0	0	0	0	0	0	0	0
50	84.3911	2	0	0	0	0	0	0	0	0
52	41.8246	3	0	0	0	0	0	0	0	0
53	37.5061	3	0	0	0	0	0	0	0	0
54	52.5315	3	0	0	0	0	0	0	0	0
55	109.108	1	0	0	0	0	0	0	0	0
56	40.5378	3	0	0	0	0	0	0	0	0
57	87.4083	2	0	0	0	0	0	0	0	0
58	47.0286	3	0	0	0	0	0	0	0	0
61	32.5018	3	0	0	0	0	0	0	0	0
63	50.2634	3	0	0	0	0	0	0	0	0
64	47.3095	3	0	0	0	0	0	0	0	0
65	41.6064	3	0	0	0	0	0	0	0	0
67	58.6	3	0	0	0	0	0	0	0	0
70	156.267	1	0	0	0	0	0	0	0	0
71	55.0122	3	0	0	0	0	0	0	0	0
72	80.8078	2	0	0	0	0	0	0	0	0
73	50.1161	3	0	0	0	0	0	0	0	0
74	97.8368	1	0	0	0	0	0	0	0	0
75	49.721	3	0	0	0	0	0	0	0	0
77	49.074	3	0	0	0	0	0	0	0	0
78	65.9348	2	0	0	0	0	0	0	0	0
79	51.2147	3	0	0	0	0	0	0	0	0
81	48.603	3	0	0	0	0	0	0	0	0
82	42.5657	3	0	0	0	0	0	0	0	0
83	51.5988	3	0	0	0	0	0	0	0	0
84	32.2163	3	0	0	0	0	0	0	0	0
85	55.1048	3	0	0	0	0	0	0	0	0
86	42.4481	3	0	0	0	0	0	0	0	0
87	36.1658	3	0	0	0	0	0	0	0	0
88	58.3876	3	0	0	0	0	0	0	0	0
89	71.0252	2	0	0	0	0	0	0	0	0
90	33.437	3	0	0	0	0	0	0	0	0
91	37.4054	3	0	0	0	0	0	0	0	0
92	31.5932	3	0	0	0	0	0	0	0	0
94	53.6423	3	0	0	0	0	0	0	0	0
96	49.5634	3	0	0	0	0	0	0	0	0
97	64.1168	2	0	0	0	0	0	0	0	0
98	115.902	1	0	0	0	0	0	0	0	0
99	60.7477	2	0	0	0	0	0	0	0	0
100	34.3997	3	0	0	0	0	0	0	0	0
101	32.6838	3	0	0	0	0	0	0	0	0
102	40.7768	3	0	0	0	0	0	0	0	0
103	81.6467	2	0	0	0	0	0	0	0	0
104	47.2865	3	0	0	0	0	0	0	0	0
105	33.7397	3	0	0	0	0	0	0	0	0
106	96.9506	1	0	0	0	0	0	0	0	0
107	90.6843	1	0	0	0	0	0	0	0	0
108	110.218	1	0	0	0	0	0	0	0	0
109	35.6844	3	0	0	0	0	0	0	0	0
110	78.4943	2	0	0	0	0	0	0	0	0
111	79.7838	2	0	0	0	0	0	0	0	0
113	80.6456	2	0	0	0	0	0	0	0	0
114	54.4759	3	0	0	0	0	0	0	0	0
115	76.2231	2	0	0	0	0	0	0	0	0
116	33.0813	3	0	0	0	0	0	0	0	0
117	95.9283	1	0	0	0	0	0	0	0	0
118	62.5231	2	0	0	0	0	0	0	0	0
120	37.7309	3	0	0	0	0	0	0	0	0
121	62.717	2	0	0	0	0	0	0	0	0
122	58.2002	3	0	0	0	0	0	0	0	0
123	61.9067	2	0	0	0	0	0	0	0	0
124	73.6565	2	0	0	0	0	0	0	0	0
125	52.4803	3	0	0	0	0	0	0	0	0
126	84.4842	2	0	0	0	0	0	0	0	0
127	72.4877	2	0	0	0	0	0	0	0	0
128	42.937	3	0	0	0	0	0	0	0	0
129	60.8485	2	0	0	0	0	0	0	0	0
130	83.2035	2	0	0	0	0	0	0	0	0
131	32.9299	3	0	0	0	0	0	0	0	0
132	104.387	1	0	0	0	0	0	0	0	0
133	76.3747	2	0	0	0	0	0	0	0	0
134	56.9171	3	0	0	0	0	0	0	0	0
135	69.1216	2	0	0	0	0	0	0	0	0
136	114.101	1	0	0	0	0	0	0	0	0
137	48.367	3	0	0	0	0	0	0	0	0
138	113.944	1	0	0	0	0	0	0	0	0
139	55.9291	3	0	0	0	0	0	0	0	0
140	49.3484	3	0	0	0	0	0	0	0	0
141	103.752	1	0	0	0	0	0	0	0	0
142	51.7118	3	0	0	0	0	0	0	0	0
143	66.6985	2	0	0	0	0	0	0	0	0
145	49.8649	3	0	0	0	0	0	0	0	0
146	76.8425	2	0	0	0	0	0	0	0	0
147	57.4014	3	0	0	0	0	0	0	0	0
148	46.9335	3	0	0	0	0	0	0	0	0
149	53.1908	3	0	0	0	0	0	0	0	0
150	58.214	3	0	0	0	0	0	0	0	0
151	160.591	1	0	0	0	0	0	0	0	0
152	81.6451	2	0	0	0	0	0	0	0	0
153	42.8365	3	0	0	0	0	0	0	0	0
155	73.0302	2	0	0	0	0	0	0	0	0
156	75.7384	2	0	0	0	0	0	0	0	0
157	41.4709	3	0	0	0	0	0	0	0	0
158	51.8534	3	0	0	0	0	0	0	0	0
159	32.8882	3	0	0	0	0	0	0	0	0
160	84.9969	2	0	0	0	0	0	0	0	0
161	49.7754	3	0	0	0	0	0	0	0	0
163	69.8367	2	0	0	0	0	0	0	0	0
165	79.5019	2	0	0	0	0	0	0	0	0
166	80.0195	2	0	0	0	0	0	0	0	0
167	50.1729	3	0	0	0	0	0	0	0	0
168	99.4241	1	0	0	0	0	0	0	0	0
169	41.0684	3	0	0	0	0	0	0	0	0
172	55.3514	3	0	0	0	0	0	0	0	0
173	32.9299	3	0	0	0	0	0	0	0	0
174	101.776	1	0	0	0	0	0	0	0	0
175	66.9846	2	0	0	0	0	0	0	0	0
176	44.4844	3	0	0	0	0	0	0	0	0
178	30.0363	3	0	0	0	0	0	0	0	0
179	92.4732	1	0	0	0	0	0	0	0	0
180	66.0789	2	0	0	0	0	0	0	0	0
181	72.9016	2	0	0	0	0	0	0	0	0
182	70.1001	2	0	0	0	0	0	0	0	0
183	46.9717	3	0	0	0	0	0	0	0	0
184	56.5546	3	0	0	0	0	0	0	0	0
185	50.4693	3	0	0	0	0	0	0	0	0
186	56.7119	3	0	0	0	0	0	0	0	0
188	41.8019	3	0	0	0	0	0	0	0	0
189	40.0293	3	0	0	0	0	0	0	0	0
190	48.9108	3	0	0	0	0	0	0	0	0
191	53.2713	3	0	0	0	0	0	0	0	0
192	77.4952	2	0	0	0	0	0	0	0	0
193	37.548	3	0	0	0	0	0	0	0	0
194	61.8019	2	0	0	0	0	0	0	0	0
196	86.7416	2	0	0	0	0	0	0	0	0
197	108.421	1	0	0	0	0	0	0	0	0
198	68.9416	2	0	0	0	0	0	0	0	0
199	85.1802	2	0	0	0	0	0	0	0	0
200	57.2326	3	0	0	0	0	0	0	0	0
201	50.0111	3	0	0	0	0	0	0	0	0
202	37.1114	3	0	0	0	0	0	0	0	0
203	44.7621	3	0	0	0	0	0	0	0	0
204	68.4762	2	0	0	0	0	0	0	0	0
207	39.9975	3	0	0	0	0	0	0	0	0
208	41.3894	3	0	0	0	0	0	0	0	0
210	51.9453	3	0	0	0	0	0	0	0	0
211	42.5561	3	0	0	0	0	0	0	0	0
213	45.7298	3	0	0	0	0	0	0	0	0
214	47.018	3	0	0	0	0	0	0	0	0
215	31.0808	3	0	0	0	0	0	0	0	0
217	67.3145	2	0	0	0	0	0	0	0	0
221	65.4394	2	0	0	0	0	0	0	0	0
222	57.4473	3	0	0	0	0	0	0	0	0
224	59.9282	3	0	0	0	0	0	0	0	0
225	48.254	3	0	0	0	0	0	0	0	0
227	63.5923	2	0	0	0	0	0	0	0	0
228	43.8858	3	0	0	0	0	0	0	0	0
229	120.585	1	0	0	0	0	0	0	0	0
230	50.133	3	0	0	0	0	0	0	0	0
233	41.8014	3	0	0	0	0	0	0	0	0
234	89.3738	2	0	0	0	0	0	0	0	0
236	107.867	1	0	0	0	0	0	0	0	0
238	64.2417	2	0	0	0	0	0	0	0	0
240	52.7279	3	0	0	0	0	0	0	0	0
241	125.119	1	0	0	0	0	0	0	0	0
245	45.6948	3	0	0	0	0	0	0	0	0
246	65.2375	2	0	0	0	0	0	0	0	0
289	37.8537	3	0	0	0	0	0	0	0	0
290	36.7848	3	0	0	0	0	0	0	0	0
291	33.4344	3	0	0	0	0	0	0	0	0
292	88.3811	2	0	0	0	0	0	0	0	0
293	43.2462	3	0	0	0	0	0	0	0	0
294	81.274	2	0	0	0	0	0	0	0	0
295	71.5918	2	0	0	0	0	0	0	0	0
296	66.5436	2	0	0	0	0	0	0	0	0
298	57.8925	3	0	0	0	0	0	0	0	0
299	96.7018	1	0	0	0	0	0	0	0	0
300	86.1753	2	0	0	0	0	0	0	0	0
301	65.8559	2	0	0	0	0	0	0	0	0
302	69.661	2	0	0	0	0	0	0	0	0
303	68.2299	2	0	0	0	0	0	0	0	0
304	105.052	1	0	0	0	0	0	0	0	0
331	54.3925	3	0	0	0	0	0	0	0	0
332	70.6601	2	0	0	0	0	0	0	0	0
337	47.8285	3	0	0	0	0	0	0	0	0
339	62.1284	2	0	0	0	0	0	0	0	0
342	56.4094	3	0	0	0	0	0	0	0	0
343	83.8282	2	0	0	0	0	0	0	0	0
344	66.7888	2	0	0	0	0	0	0	0	0
345	60.1357	2	0	0	0	0	0	0	0	0
348	95.9715	1	0	0	0	0	0	0	0	0
349	85.8097	2	0	0	0	0	0	0	0	0
350	68.2152	2	0	0	0	0	0	0	0	0
351	100.636	1	0	0	0	0	0	0	0	0
361	73.1021	2	0	0	0	0	0	0	0	0
362	60.038	2	0	0	0	0	0	0	0	0
363	51.4295	3	0	0	0	0	0	0	0	0
364	31.7609	3	0	0	0	0	0	0	0	0
365	78.038	2	0	0	0	0	0	0	0	0
366	59.558	3	0	0	0	0	0	0	0	0
368	86.7602	2	0	0	0	0	0	0	0	0
370	79.3257	2	0	0	0	0	0	0	0	0
371	31.2843	3	0	0	0	0	0	0	0	0
372	77.9037	2	0	0	0	0	0	0	0	0
373	84.1669	2	0	0	0	0	0	0	0	0
374	36.6649	3	0	0	0	0	0	0	0	0
376	49.8778	3	0	0	0	0	0	0	0	0
377	80.0178	2	0	0	0	0	0	0	0	0
378	36.6132	3	0	0	0	0	0	0	0	0
381	72.5055	2	0	0	0	0	0	0	0	0
382	75.3567	2	0	0	0	0	0	0	0	0
383	35.3515	3	0	0	0	0	0	0	0	0
384	79.7133	2	0	0	0	0	0	0	0	0
385	135.067	1	0	0	0	0	0	0	0	0
387	61.4931	2	0	0	0	0	0	0	0	0
388	91.1914	1	0	0	0	0	0	0	0	0
389	35.4017	3	0	0	0	0	0	0	0	0
403	53.7534	3	0	0	0	0	0	0	0	0
404	55.2238	3	0	0	0	0	0	0	0	0
405	65.3051	2	0	0	0	0	0	0	0	0
406	100.115	1	0	0	0	0	0	0	0	0
407	48.0278	3	0	0	0	0	0	0	0	0
408	79.944	2	0	0	0	0	0	0	0	0
409	32.5843	3	0	0	0	0	0	0	0	0
410	69.7827	2	0	0	0	0	0	0	0	0
411	80.3573	2	0	0	0	0	0	0	0	0
412	36.0228	3	0	0	0	0	0	0	0	0
413	69.0956	2	0	0	0	0	0	0	0	0
414	46.5388	3	0	0	0	0	0	0	0	0
415	35.0419	3	0	0	0	0	0	0	0	0
416	81.8979	2	0	0	0	0	0	0	0	0
417	38.2715	3	0	0	0	0	0	0	0	0
418	73.2658	2	0	0	0	0	0	0	0	0
419	81.0665	2	0	0	0	0	0	0	0	0
420	55.5019	3	0	0	0	0	0	0	0	0
421	30.6296	3	0	0	0	0	0	0	0	0
422	63.2365	2	0	0	0	0	0	0	0	0
423	48.745	3	0	0	0	0	0	0	0	0
424	99.4902	1	0	0	0	0	0	0	0	0
433	51.9997	3	0	0	0	0	0	0	0	0
434	30.5181	3	0	0	0	0	0	0	0	0
436	100.81	1	0	0	0	0	0	0	0	0
437	50.2704	3	0	0	0	0	0	0	0	0
438	75.6842	2	0	0	0	0	0	0	0	0
439	90.7818	1	0	0	0	0	0	0	0	0
440	140.121	1	0	0	0	0	0	0	0	0
441	99.1645	1	0	0	0	0	0	0	0	0
442	91.4877	1	0	0	0	0	0	0	0	0
443	79.0832	2	0	0	0	0	0	0	0	0
444	103.325	1	0	0	0	0	0	0	0	0
445	53.7587	3	0	0	0	0	0	0	0	0
446	67.8202	2	0	0	0	0	0	0	0	0
447	39.2041	3	0	0	0	0	0	0	0	0
450	46.3275	3	0	0	0	0	0	0	0	0
451	81.6791	2	0	0	0	0	0	0	0	0
452	84.6452	2	0	0	0	0	0	0	0	0
453	70.3243	2	0	0	0	0	0	0	0	0
454	59.0944	3	0	0	0	0	0	0	0	0
455	77.1011	2	0	0	0	0	0	0	0	0
456	114.662	1	0	0	0	0	0	0	0	0
457	74.3791	2	0	0	0	0	0	0	0	0
481	74.448	2	0	0	0	0	0	0	0	0
484	70.2095	2	0	0	0	0	0	0	0	0
485	38.7958	3	0	0	0	0	0	0	0	0
487	86.2564	2	0	0	0	0	0	0	0	0
488	52.7895	3	0	0	0	0	0	0	0	0
506	85.4723	2	0	0	0	0	0	0	0	0
507	67.2187	2	0	0	0	0	0	0	0	0
508	57.0497	3	0	0	0	0	0	0	0	0
509	30.3604	3	0	0	0	0	0	0	0	0
510	55.0575	3	0	0	0	0	0	0	0	0
511	42.9548	3	0	0	0	0	0	0	0	0
512	77.3402	2	0	0	0	0	0	0	0	0
513	78.7182	2	0	0	0	0	0	0	0	0
514	60.7128	2	0	0	0	0	0	0	0	0
515	75.3056	2	0	0	0	0	0	0	0	0
516	51.567	3	0	0	0	0	0	0	0	0
517	127.924	1	0	0	0	0	0	0	0	0
518	79.2176	2	0	0	0	0	0	0	0	0
519	75.8557	2	0	0	0	0	0	0	0	0
520	116.302	1	0	0	0	0	0	0	0	0
521	75.108	2	0	0	0	0	0	0	0	0
522	86.0738	2	0	0	0	0	0	0	0	0
523	84.3743	2	0	0	0	0	0	0	0	0
524	51.8936	3	0	0	0	0	0	0	0	0
525	55.1729	3	0	0	0	0	0	0	0	0
526	67.2534	2	0	0	0	0	0	0	0	0
527	51.6255	3	0	0	0	0	0	0	0	0
528	87.8339	2	0	0	0	0	0	0	0	0
529	69.6963	2	0	0	0	0	0	0	0	0
530	61.4986	2	0	0	0	0	0	0	0	0
531	150.615	1	0	0	0	0	0	0	0	0
532	58.4505	3	0	0	0	0	0	0	0	0
533	126.863	1	0	0	0	0	0	0	0	0
534	36.5951	3	0	0	0	0	0	0	0	0
535	49.1498	3	0	0	0	0	0	0	0	0
536	60.9652	2	0	0	0	0	0	0	0	0
537	56.6167	3	0	0	0	0	0	0	0	0
538	86.4836	2	0	0	0	0	0	0	0	0
539	49.6859	3	0	0	0	0	0	0	0	0
540	39.9348	3	0	0	0	0	0	0	0	0
541	41.8322	3	0	0	0	0	0	0	0	0
542	61.1247	2	0	0	0	0	0	0	0	0
543	53.6369	3	0	0	0	0	0	0	0	0
544	52.9951	3	0	0	0	0	0	0	0	0
545	49.8224	3	0	0	0	0	0	0	0	0
547	40.1108	3	0	0	0	0	0	0	0	0
548	76.6564	2	0	0	0	0	0	0	0	0
549	70.5412	2	0	0	0	0	0	0	0	0
550	72.2658	2	0	0	0	0	0	0	0	0
552	31.6072	3	0	0	0	0	0	0	0	0
553	44.5429	3	0	0	0	0	0	0	0	0
554	113.335	1	0	0	0	0	0	0	0	0
555	69.0118	2	0	0	0	0	0	0	0	0
557	44.6037	3	0	0	0	0	0	0	0	0
558	52.0629	3	0	0	0	0	0	0	0	0
559	56.8258	3	0	0	0	0	0	0	0	0
577	30.1791	3	0	0	0	0	0	0	0	0
578	43.8712	3	0	0	0	0	0	0	0	0
579	39.5636	3	0	0	0	0	0	0	0	0
580	79.8217	2	0	0	0	0	0	0	0	0
581	91.6227	1	0	0	0	0	0	0	0	0
582	41.481	3	0	0	0	0	0	0	0	0
583	62.2916	2	0	0	0	0	0	0	0	0
584	67.0956	2	0	0	0	0	0	0	0	0
585	99.1429	1	0	0	0	0	0	0	0	0
586	59.7195	3	0	0	0	1	0	0	0	0
587	62.7938	2	0	0	0	0	0	0	0	0
588	116.304	1	0	0	0	0	0	0	0	0
589	83.8841	2	0	0	0	0	0	0	0	0
590	53.8513	3	0	0	0	0	0	0	0	0
591	85.9207	2	0	0	0	0	0	0	0	0
592	64.544	2	0	0	0	0	0	0	0	0
593	93.705	1	0	0	0	0	0	0	0	0
594	58.597	3	0	0	0	0	0	0	0	0
596	83.799	2	0	0	0	0	0	0	0	0
597	83.0577	2	0	0	0	0	0	0	0	0
600	63.6984	2	0	0	0	0	0	0	0	0
602	37.8631	3	0	0	0	0	0	0	0	0
603	45.416	3	0	0	0	0	0	0	0	0
604	81.1209	2	0	0	0	0	0	0	0	0
605	110.722	1	0	0	0	0	0	0	0	0
606	81.6553	2	0	0	0	0	0	0	0	0
608	77.7967	2	0	0	0	0	0	0	0	0
609	74.909	2	0	0	0	0	0	0	0	0
610	91.71	1	0	0	0	0	0	0	0	0
612	44.5029	3	0	0	0	0	0	0	0	0
613	125.049	1	0	0	0	0	0	0	0	0
615	75.014	2	0	0	0	0	0	0	0	0
616	148	1	0	0	0	0	0	0	0	0
617	32.2866	3	0	0	0	0	0	0	0	0
618	54.3871	3	0	0	0	0	0	0	0	0
619	120.849	1	0	0	0	0	0	0	0	0
620	52.7267	3	0	0	0	0	0	0	0	0
621	80.5373	2	0	0	0	0	0	0	0	0
622	50.5001	3	0	0	0	0	0	0	0	0
623	69.0582	2	0	0	0	0	0	0	0	0
624	54.2149	3	0	0	0	0	0	0	0	0
625	81.1963	2	0	0	0	0	0	0	0	0
627	126.177	1	0	0	0	0	0	0	0	0
628	121.489	1	0	0	0	0	0	0	0	0
630	50.9292	3	0	0	0	0	0	0	0	0
631	64.2927	2	0	0	0	0	0	0	0	0
632	84.3145	2	0	0	0	0	0	0	0	0
635	93.4209	1	0	0	0	0	0	0	0	0
636	136.886	1	0	0	0	0	0	0	0	0
637	73.0145	2	0	0	0	0	0	0	0	0
638	81.5967	2	0	0	0	0	0	0	0	0
639	126.217	1	0	0	0	0	0	0	0	0
640	68.229	2	0	0	0	0	0	0	0	0
641	72.1871	2	0	0	0	0	0	0	0	0
642	61.0429	2	0	0	0	0	0	0	0	0
643	87.9826	2	0	0	0	0	0	0	0	0
645	54.9011	3	0	0	0	0	0	0	0	0
646	95.8489	1	0	0	0	0	0	0	0	0
647	125.599	1	0	0	0	0	0	0	0	0
648	77.1432	2	0	0	0	0	0	0	0	0
649	85.048	2	0	0	0	0	0	0	0	0
650	50.4715	3	0	0	0	0	0	0	0	0
651	40.5376	3	0	0	0	0	0	0	0	0
653	46.2721	3	0	0	0	0	0	0	0	0
654	62.812	2	0	0	0	0	0	0	0	0
655	99.0347	1	0	0	0	0	0	0	0	0
656	39.0971	3	0	0	0	0	0	0	0	0
658	43.1659	3	0	0	0	0	0	0	0	0
661	38.9046	3	0	0	0	0	0	0	0	0
662	54.2524	3	0	0	0	0	0	0	0	0
663	129.762	1	0	0	0	0	0	0	0	0
664	53.6879	3	0	0	0	0	0	0	0	0
665	58.7866	3	0	0	0	0	0	0	0	0
666	121.896	1	0	0	0	0	0	0	0	0
668	76.8026	2	0	0	0	0	0	0	0	0
669	82.4792	2	0	0	0	0	0	0	0	0
670	58.3506	3	0	0	0	0	0	0	0	0
671	70.7222	2	0	0	0	0	0	0	0	0
672	50.7497	3	0	0	0	0	0	0	0	0
673	31.2779	3	0	0	0	0	0	0	0	0
674	60.5134	2	0	0	0	0	0	0	0	0
675	73.154	2	0	0	0	0	0	0	0	0
676	37.0572	3	0	0	0	0	0	0	0	0
677	84.5417	2	0	0	0	0	0	0	0	0
678	46.8183	3	0	0	0	0	0	0	0	0
679	104.121	1	0	0	0	0	0	0	0	0
680	63.4905	2	0	0	0	0	0	0	0	0
709	69.1835	2	0	0	0	0	0	0	0	0
710	78.1153	2	0	0	0	0	0	0	0	0
722	35.7886	3	0	0	0	0	0	0	0	0
724	71.3396	2	0	0	0	0	0	0	0	0
725	60.5779	2	0	0	0	0	0	0	0	0
726	43.7816	3	0	0	0	0	0	0	0	0
727	64.3485	2	0	0	0	0	0	0	0	0
729	48.2201	3	0	0	0	0	0	0	0	0
730	77.934	2	0	0	0	0	0	0	0	0
731	54.1208	3	0	0	0	0	0	0	0	0
732	40.9476	3	0	0	0	0	0	0	0	0
733	82.9887	2	0	0	0	0	0	0	0	0
734	45.3369	3	0	0	0	0	0	0	0	0
735	54.8555	3	0	0	0	0	0	0	0	0
736	60.3852	2	0	0	0	0	0	0	0	0
737	56.4678	3	0	0	0	0	0	0	0	0
738	49.0262	3	0	0	0	0	0	0	0	0
739	47.9594	3	0	0	0	0	0	0	0	0
740	95.4041	1	0	0	0	0	0	0	0	0
741	31.7943	3	0	0	0	0	0	0	0	0
742	34.6207	3	0	0	0	0	0	0	0	0
743	47.1986	3	0	0	0	0	0	0	0	0
745	66.6656	2	0	0	0	0	0	0	0	0
747	55.3629	3	0	0	0	0	0	0	0	0
748	52.4467	3	0	0	0	0	0	0	0	0
749	49.7701	3	0	0	0	0	0	0	0	0
750	44.7819	3	0	0	0	0	0	0	0	0
751	57.2932	3	0	0	0	0	0	0	0	0
752	117.166	1	0	0	0	0	0	0	0	0
753	85.5746	2	0	0	0	0	0	0	0	0
754	77.3264	2	0	0	0	0	0	0	0	0
755	65.3662	2	0	0	0	0	0	0	0	0
756	61.7299	2	0	0	0	0	0	0	0	0
757	58.5751	3	0	0	0	0	0	0	0	0
758	87.1423	2	0	0	0	0	0	0	0	0
759	62.7849	2	0	0	0	0	0	0	0	0
760	100.409	1	0	0	0	0	0	0	0	0
761	45.4936	3	0	0	0	0	0	0	0	0
762	55.8854	3	0	0	0	0	0	0	0	0
763	63.087	2	0	0	0	0	0	0	0	0
764	64.5739	2	0	0	0	0	0	0	0	0
765	69.7534	2	0	0	0	0	0	0	0	0
766	53.5304	3	0	0	0	0	0	0	0	0
767	64.2353	2	0	0	0	0	0	0	0	0
768	37.3596	3	0	0	0	0	0	0	0	0
769	60.1854	2	0	0	0	0	0	0	0	0
770	47.3731	3	0	0	0	0	0	0	0	0
771	42.6678	3	0	0	0	0	0	0	0	0
772	122.698	1	0	0	0	0	0	0	0	0
773	60.3944	2	0	0	0	0	0	0	0	0
774	44.6173	3	0	0	0	0	0	0	0	0
776	48.3798	3	0	0	0	0	0	0	0	0
777	61.5288	2	0	0	0	0	0	0	0	0
778	72.7384	2	0	0	0	0	0	0	0	0
779	35.765	3	0	0	0	0	0	0	0	0
780	59.0409	3	0	0	0	0	0	0	0	0
781	70.6673	2	0	0	0	0	0	0	0	0
782	98.0079	1	0	0	0	0	0	0	0	0
783	70.14	2	0	0	0	0	0	0	0	0
785	77.7951	2	0	0	0	0	0	0	0	0
786	44.2266	3	0	0	0	0	0	0	0	0
787	155.261	1	0	0	0	0	0	0	0	0
788	68.1079	2	0	0	0	0	0	0	0	0
789	65.004	2	0	0	0	0	0	0	0	0
790	52.5505	3	0	0	0	0	0	0	0	0
791	36.9465	3	0	0	0	0	0	0	0	0
792	49.3224	3	0	0	0	0	0	0	0	0
794	62.6589	2	0	0	0	0	0	0	0	0
796	52.7807	3	0	0	0	0	0	0	0	0
797	48.0695	3	0	0	0	0	0	0	0	0
798	43.643	3	0	0	0	0	0	0	0	0
799	39.8737	3	0	0	0	0	0	0	0	0
800	54.2206	3	0	0	0	0	0	0	0	0
802	76.1736	2	0	0	0	0	0	0	0	0
805	64.9959	2	0	0	0	0	0	0	0	0
806	54.5593	3	0	0	0	0	0	0	0	0
807	61.4691	2	0	0	0	0	0	0	0	0
808	62.5888	2	0	0	0	0	0	0	0	0
809	40.6934	3	0	0	0	0	0	0	0	0
810	54.4628	3	0	0	0	0	0	0	0	0
811	41.6092	3	0	0	0	0	0	0	0	0
813	82.7803	2	0	0	0	0	0	0	0	0
814	41.6741	3	0	0	0	0	0	0	0	0
816	60.4928	2	0	0	0	0	0	0	0	0
823	82.226	2	0	0	0	0	0	0	0	0
824	78.6164	2	0	0	0	0	0	0	0	0
825	54.8437	3	0	0	0	0	0	0	0	0
826	83.8091	2	0	0	0	0	0	0	0	0
827	84.4213	2	0	0	0	0	0	0	0	0
828	31.5621	3	0	0	0	0	0	0	0	0
829	63.2251	2	0	0	0	0	0	0	0	0
830	151.655	1	0	0	0	0	0	0	0	0
832	107.341	1	0	0	0	0	0	0	0	0
833	68.6291	2	0	0	0	0	0	0	0	0
834	86.9602	2	0	0	0	0	0	0	0	0
836	63.6882	2	0	0	0	0	0	0	0	0
837	82.8327	2	0	0	0	0	0	0	0	0
838	68.9848	2	0	0	0	0	0	0	0	0
839	77.3289	2	0	0	0	0	0	0	0	0
845	85.9639	2	0	0	0	0	0	0	0	0
848	60.7598	2	0	0	0	0	0	0	0	0
852	41.3885	3	0	0	0	0	0	0	0	0
857	67.0277	2	0	0	0	0	0	0	0	0
2	75.5933	2	1	1	0	0	1	1	0	0
51	108.977	1	1	1	0	0	1	1	0	0
66	41.6249	3	1	1	0	0	1	1	0	0
68	49.0356	3	1	1	0	0	1	1	0	0
69	64.5132	2	1	1	0	0	1	1	0	0
80	98.7232	1	1	1	0	0	1	1	0	0
93	44.8443	3	1	1	0	0	1	1	0	0
144	55.5078	3	1	1	0	0	1	1	0	0
205	45.235	3	1	1	0	0	1	1	0	0
237	73.4027	2	1	1	0	0	1	1	0	0
297	47.6311	3	1	1	0	0	1	1	0	0
369	62.0701	2	1	1	0	0	1	1	0	0
379	78.9731	2	1	1	0	0	1	1	0	0
380	77.5876	2	1	1	0	0	1	1	0	0
448	86.8614	2	1	1	0	0	1	1	0	0
601	36.0641	3	1	1	0	0	1	1	0	0
626	113.32	1	1	1	0	0	1	1	0	0
711	52.3082	3	1	1	0	0	1	1	0	0
775	89.9012	2	1	1	0	0	1	1	0	0
784	37.042	3	1	1	0	0	1	1	0	0
831	61.8888	2	1	1	0	0	1	1	0	0
38	36.2632	3	1	2	0	0	1	0	1	0
62	49.9304	3	1	2	0	0	1	0	1	0
212	45.3928	3	1	2	0	0	1	0	1	0
341	38.1011	3	1	2	0	0	1	0	1	0
556	117.359	1	1	2	0	0	1	0	1	0
629	60.9454	2	1	2	0	0	1	0	1	0
744	43.542	3	1	2	0	0	1	0	1	0
15	50.0076	3	1	3	1	0	1	0	0	1
48	82.2022	2	1	3	0	0	1	0	0	1
95	30.1442	3	1	3	0	0	1	0	0	1
435	81.0064	2	1	3	1	0	1	0	0	1
712	63.4503	2	1	3	0	0	1	0	0	1
